# Supplementary material for: Distinct sub-MIC kill kinetics of Cu and Ag in Escherichia coli
Source: Microbiol Spectr. 2026 May 15;14(7):e03512-25. doi: 10.1128/spectrum.03512-25 (PMC13340094; doi:10.1128/spectrum.03512-25)
Supplement: File S1 — Supplemental data file. [file spectrum.03512-25-s0001.xlsx]

## Sheet: Info
Supplementary data for:
Sub-MIC kill kinetics of Cu and Ag in Escherichia coli
Merilin Rosenberg1, Sigrit Umerov1, Carmen Marianne Teär1, Angela Ivask1
1 Institute of Molecular and Cell Biology, University of Tartu, Estonia
Correspondence: merilin.rosenberg@ut.ee

## Sheet: 1A, S3 left
Time, h	0 mM CuSO4								0,25 mM				0,5 mM				1 mM				2 mM				4 mM				8 mM
0.150556	0	0	0	0	0	0	0.001	0	0	0	-0.001	0	-0.001	0	0	-0.001	0	0	0	0	0	0	0.001	0	-0.001	0	0	-0.002	0	0	-0.001	0.001
0.317222	0	0	0	0	0	0	0.001	0	0	0	-0.001	-0.001	-0.001	0	0	-0.001	0	0	0	0	0	0	0.001	0	0	0	0	-0.001	0.001	0.001	0	0.002
0.483889	-0.001	0	0	0	0	0	0.001	0	0	0	-0.001	0	-0.001	0	0	-0.001	0	0	0	0	0	0	0.001	0	0	0.001	0.001	-0.001	0.001	0.001	0	0.002
0.650556	0	0	0.001	0	0.001	0.001	0.001	0	0.001	0	-0.001	0	0	0	0	-0.001	0	0	0	0	0	0.001	0.001	0	0	0.001	0.001	0	0.002	0.002	0.001	0.003
0.817222	0	0	0.001	0.001	0.001	0.001	0.001	0	0.001	0	-0.001	0	0	0.001	0	-0.001	0.001	0	0	0	0	0.001	0.002	0.001	0	0.001	0.001	0	0.002	0.002	0.001	0.003
0.983889	0.001	0.001	0.001	0.001	0.001	0.001	0.002	0.001	0.001	0.001	0	0	0	0.001	0.001	0	0.001	0	0.001	0.001	0.001	0.001	0.002	0.001	0.001	0.001	0.001	0	0.002	0.002	0.001	0.003
1.15056	0.003	0.001	0.002	0.002	0.002	0.002	0.003	0.002	0.002	0.001	0	0.001	0.001	0.001	0.001	0	0.001	0.001	0.001	0.001	0.001	0.001	0.002	0.001	0.001	0.001	0.001	0	0.002	0.002	0.001	0.003
1.31722	0.003	0.002	0.003	0.003	0.003	0.003	0.004	0.003	0.003	0.002	0.001	0.002	0.002	0.002	0.002	0.001	0.002	0.001	0.002	0.002	0.001	0.002	0.003	0.002	0.001	0.002	0.002	0.001	0.002	0.003	0.002	0.004
1.48389	0.004	0.004	0.004	0.004	0.004	0.005	0.005	0.004	0.004	0.003	0.002	0.003	0.003	0.003	0.003	0.002	0.003	0.002	0.003	0.002	0.002	0.002	0.003	0.003	0.001	0.002	0.002	0.001	0.002	0.003	0.002	0.004
1.65056	0.007	0.006	0.007	0.006	0.006	0.007	0.007	0.006	0.005	0.005	0.004	0.004	0.004	0.004	0.004	0.003	0.004	0.003	0.004	0.004	0.003	0.003	0.004	0.004	0.001	0.002	0.002	0.001	0.002	0.003	0.002	0.004
1.81722	0.01	0.009	0.01	0.009	0.009	0.01	0.01	0.009	0.008	0.007	0.006	0.007	0.006	0.006	0.006	0.005	0.005	0.005	0.006	0.005	0.004	0.005	0.006	0.005	0.002	0.003	0.002	0.002	0.002	0.003	0.002	0.004
1.98389	0.015	0.013	0.013	0.013	0.012	0.013	0.014	0.012	0.011	0.01	0.009	0.01	0.009	0.008	0.008	0.008	0.008	0.007	0.008	0.008	0.006	0.006	0.007	0.007	0.002	0.003	0.003	0.002	0.002	0.003	0.002	0.004
2.15056	0.021	0.018	0.018	0.017	0.016	0.018	0.018	0.017	0.016	0.013	0.014	0.014	0.013	0.011	0.011	0.012	0.01	0.01	0.011	0.011	0.008	0.008	0.009	0.009	0.002	0.003	0.003	0.002	0.002	0.003	0.002	0.004
2.31722	0.028	0.025	0.025	0.024	0.022	0.024	0.025	0.023	0.021	0.019	0.02	0.02	0.019	0.014	0.015	0.018	0.014	0.015	0.016	0.015	0.01	0.01	0.012	0.012	0.002	0.004	0.003	0.003	0.002	0.003	0.002	0.004
2.48389	0.038	0.034	0.033	0.031	0.028	0.032	0.032	0.029	0.029	0.025	0.029	0.028	0.026	0.019	0.021	0.026	0.019	0.02	0.022	0.02	0.012	0.013	0.015	0.014	0.003	0.004	0.004	0.003	0.002	0.003	0.002	0.004
2.65056	0.049	0.044	0.043	0.041	0.037	0.042	0.041	0.039	0.039	0.035	0.039	0.037	0.036	0.025	0.028	0.035	0.025	0.027	0.03	0.027	0.016	0.016	0.018	0.018	0.003	0.005	0.004	0.003	0.002	0.003	0.002	0.004
2.81722	0.061	0.055	0.054	0.052	0.046	0.052	0.051	0.048	0.051	0.045	0.053	0.047	0.047	0.031	0.036	0.048	0.032	0.036	0.04	0.036	0.019	0.019	0.022	0.022	0.003	0.005	0.004	0.004	0.002	0.003	0.002	0.004
2.98389	0.074	0.067	0.066	0.063	0.056	0.063	0.063	0.059	0.065	0.058	0.067	0.058	0.062	0.039	0.046	0.062	0.041	0.049	0.054	0.045	0.024	0.023	0.026	0.026	0.004	0.005	0.005	0.004	0.002	0.003	0.002	0.004
3.15056	0.088	0.08	0.08	0.076	0.067	0.075	0.075	0.069	0.078	0.071	0.081	0.068	0.076	0.048	0.056	0.077	0.05	0.061	0.066	0.052	0.029	0.028	0.031	0.031	0.004	0.005	0.005	0.004	0.002	0.003	0.002	0.004
3.31722	0.103	0.096	0.094	0.089	0.079	0.087	0.085	0.079	0.094	0.085	0.096	0.078	0.091	0.059	0.066	0.092	0.059	0.074	0.08	0.061	0.034	0.032	0.036	0.036	0.004	0.006	0.005	0.004	0.002	0.003	0.002	0.004
3.48389	0.118	0.112	0.109	0.103	0.091	0.1	0.097	0.09	0.11	0.101	0.112	0.089	0.105	0.069	0.077	0.107	0.068	0.086	0.091	0.07	0.04	0.036	0.041	0.041	0.004	0.006	0.005	0.004	0.002	0.003	0.002	0.004
3.65056	0.134	0.129	0.127	0.118	0.104	0.114	0.109	0.101	0.127	0.118	0.126	0.1	0.118	0.082	0.088	0.121	0.078	0.097	0.102	0.076	0.045	0.04	0.046	0.045	0.004	0.006	0.005	0.004	0.002	0.003	0.002	0.004
3.81722	0.155	0.151	0.146	0.136	0.118	0.131	0.121	0.113	0.144	0.135	0.14	0.11	0.13	0.097	0.102	0.136	0.088	0.106	0.111	0.083	0.051	0.045	0.051	0.051	0.004	0.006	0.005	0.004	0.002	0.003	0.002	0.004
3.98389	0.177	0.174	0.171	0.156	0.136	0.149	0.14	0.13	0.163	0.156	0.154	0.121	0.145	0.115	0.119	0.152	0.098	0.116	0.12	0.088	0.058	0.05	0.057	0.056	0.004	0.006	0.005	0.004	0.002	0.003	0.002	0.004
4.15056	0.199	0.197	0.192	0.176	0.155	0.167	0.16	0.149	0.183	0.178	0.171	0.137	0.166	0.135	0.139	0.172	0.109	0.121	0.121	0.091	0.065	0.055	0.063	0.061	0.004	0.005	0.005	0.003	0.002	0.003	0.003	0.004
4.31722	0.22	0.218	0.212	0.197	0.175	0.188	0.179	0.17	0.201	0.196	0.189	0.154	0.187	0.155	0.159	0.195	0.121	0.129	0.128	0.102	0.071	0.059	0.067	0.065	0.003	0.005	0.005	0.003	0.001	0.003	0.003	0.004
4.48389	0.248	0.244	0.236	0.22	0.197	0.211	0.203	0.193	0.223	0.218	0.21	0.171	0.211	0.178	0.183	0.219	0.133	0.133	0.131	0.114	0.074	0.062	0.07	0.069	0.003	0.005	0.004	0.003	0.001	0.003	0.003	0.005
4.65056	0.283	0.275	0.265	0.251	0.226	0.239	0.231	0.222	0.251	0.244	0.238	0.198	0.237	0.2	0.205	0.246	0.147	0.142	0.142	0.134	0.078	0.065	0.074	0.072	0.003	0.005	0.004	0.003	0.001	0.003	0.003	0.005
4.81722	0.329	0.316	0.304	0.289	0.263	0.276	0.265	0.256	0.285	0.276	0.271	0.227	0.267	0.227	0.233	0.276	0.163	0.154	0.149	0.179	0.082	0.068	0.077	0.076	0.003	0.004	0.004	0.003	0.001	0.003	0.003	0.005
4.98389	0.382	0.368	0.352	0.335	0.305	0.32	0.303	0.294	0.323	0.313	0.309	0.261	0.3	0.256	0.262	0.309	0.185	0.174	0.176	0.213	0.083	0.073	0.08	0.077	0.002	0.004	0.004	0.003	0.001	0.003	0.003	0.005
5.15056	0.437	0.422	0.405	0.387	0.352	0.369	0.35	0.336	0.366	0.356	0.352	0.298	0.335	0.285	0.293	0.345	0.205	0.199	0.199	0.243	0.087	0.075	0.082	0.079	0.002	0.004	0.004	0.002	0.001	0.003	0.003	0.005
5.31722	0.489	0.472	0.458	0.44	0.401	0.42	0.398	0.382	0.407	0.395	0.394	0.341	0.369	0.312	0.318	0.377	0.22	0.235	0.226	0.277	0.086	0.077	0.082	0.08	0.002	0.004	0.003	0.002	0.001	0.003	0.003	0.005
5.48389	0.527	0.509	0.495	0.479	0.441	0.461	0.44	0.429	0.44	0.425	0.432	0.376	0.4	0.333	0.339	0.402	0.231	0.255	0.248	0.307	0.087	0.078	0.085	0.081	0.002	0.004	0.003	0.002	0.001	0.003	0.003	0.005
5.65056	0.564	0.543	0.528	0.517	0.477	0.499	0.477	0.466	0.469	0.455	0.463	0.399	0.442	0.356	0.362	0.432	0.244	0.281	0.265	0.323	0.084	0.076	0.082	0.083	0.002	0.004	0.003	0.002	0.001	0.003	0.003	0.005
5.81722	0.603	0.578	0.565	0.554	0.512	0.533	0.512	0.507	0.506	0.486	0.492	0.431	0.489	0.385	0.391	0.468	0.254	0.315	0.297	0.349	0.08	0.079	0.086	0.085	0.001	0.003	0.003	0.002	0.001	0.003	0.003	0.005
5.98389	0.668	0.618	0.608	0.608	0.566	0.585	0.548	0.552	0.57	0.523	0.53	0.471	0.542	0.422	0.424	0.511	0.262	0.343	0.319	0.372	0.083	0.078	0.082	0.083	0.001	0.004	0.003	0.002	0.001	0.003	0.003	0.005
6.15056	0.743	0.67	0.697	0.699	0.645	0.675	0.64	0.628	0.648	0.563	0.576	0.526	0.584	0.46	0.464	0.55	0.271	0.369	0.346	0.396	0.087	0.081	0.081	0.089	0.001	0.003	0.003	0.002	0.001	0.003	0.003	0.005
6.31722	0.762	0.719	0.747	0.732	0.676	0.733	0.694	0.71	0.698	0.606	0.623	0.589	0.618	0.49	0.496	0.588	0.279	0.391	0.362	0.409	0.1	0.082	0.087	0.09	0.001	0.003	0.003	0.002	0	0.003	0.003	0.005
6.48389	0.791	0.752	0.768	0.761	0.707	0.753	0.723	0.733	0.733	0.651	0.662	0.649	0.639	0.514	0.531	0.616	0.29	0.404	0.373	0.421	0.098	0.085	0.092	0.093	0.001	0.003	0.003	0.002	0	0.004	0.003	0.005
6.65056	0.822	0.784	0.802	0.789	0.743	0.786	0.756	0.768	0.786	0.721	0.73	0.726	0.673	0.557	0.572	0.645	0.302	0.43	0.392	0.441	0.101	0.078	0.083	0.081	0.001	0.003	0.003	0.002	0	0.003	0.003	0.005
6.81722	0.845	0.808	0.826	0.812	0.765	0.808	0.781	0.793	0.807	0.756	0.754	0.761	0.691	0.594	0.609	0.676	0.312	0.443	0.408	0.453	0.099	0.074	0.077	0.078	0.001	0.003	0.003	0.002	0	0.003	0.003	0.005
6.98389	0.867	0.83	0.847	0.829	0.786	0.828	0.801	0.812	0.829	0.791	0.779	0.793	0.708	0.635	0.652	0.713	0.325	0.464	0.43	0.471	0.104	0.07	0.073	0.074	0.001	0.003	0.003	0.002	0	0.003	0.003	0.005
7.15056	0.886	0.848	0.865	0.843	0.799	0.842	0.814	0.829	0.849	0.813	0.799	0.798	0.732	0.675	0.68	0.74	0.336	0.478	0.445	0.483	0.097	0.068	0.07	0.068	0.001	0.003	0.003	0.002	0	0.003	0.003	0.005
7.31722	0.901	0.861	0.877	0.856	0.811	0.854	0.827	0.841	0.865	0.826	0.818	0.799	0.751	0.694	0.702	0.749	0.349	0.49	0.456	0.495	0.104	0.069	0.071	0.067	0.001	0.003	0.003	0.002	0	0.003	0.003	0.005
7.48389	0.91	0.868	0.889	0.863	0.819	0.861	0.836	0.85	0.874	0.823	0.83	0.807	0.767	0.712	0.723	0.76	0.36	0.498	0.468	0.508	0.104	0.07	0.073	0.072	0	0.003	0.003	0.002	0	0.003	0.003	0.005
7.65056	0.92	0.875	0.899	0.869	0.826	0.868	0.841	0.857	0.887	0.832	0.85	0.822	0.788	0.736	0.747	0.776	0.372	0.51	0.48	0.519	0.106	0.07	0.076	0.073	0	0.003	0.003	0.002	-0.001	0.003	0.003	0.005
7.81722	0.927	0.878	0.905	0.873	0.833	0.874	0.849	0.864	0.896	0.841	0.864	0.835	0.808	0.758	0.769	0.792	0.382	0.516	0.486	0.526	0.109	0.072	0.075	0.073	0	0.003	0.003	0.002	-0.001	0.003	0.003	0.005
7.98389	0.931	0.88	0.911	0.876	0.836	0.879	0.853	0.869	0.906	0.853	0.887	0.847	0.829	0.78	0.796	0.808	0.392	0.53	0.498	0.531	0.11	0.072	0.077	0.073	0	0.003	0.002	0.002	-0.001	0.003	0.003	0.005
8.15056	0.936	0.884	0.913	0.88	0.842	0.882	0.861	0.872	0.917	0.862	0.893	0.861	0.847	0.8	0.817	0.825	0.402	0.539	0.512	0.542	0.114	0.072	0.078	0.076	0	0.003	0.003	0.002	-0.001	0.003	0.003	0.005
8.31722	0.941	0.886	0.918	0.884	0.845	0.889	0.866	0.876	0.926	0.876	0.901	0.878	0.869	0.824	0.843	0.842	0.411	0.549	0.523	0.544	0.117	0.072	0.079	0.077	0	0.003	0.003	0.002	-0.001	0.003	0.003	0.005
8.48389	0.944	0.889	0.919	0.892	0.85	0.893	0.872	0.881	0.933	0.885	0.905	0.888	0.883	0.839	0.865	0.854	0.419	0.563	0.532	0.555	0.12	0.074	0.081	0.079	0	0.003	0.002	0.002	-0.001	0.003	0.003	0.005
8.65056	0.945	0.891	0.921	0.891	0.856	0.894	0.877	0.885	0.941	0.891	0.915	0.899	0.9	0.851	0.884	0.865	0.427	0.566	0.538	0.615	0.125	0.077	0.085	0.084	0	0.003	0.002	0.002	-0.001	0.003	0.003	0.005
8.81722	0.946	0.895	0.922	0.895	0.859	0.897	0.88	0.888	0.947	0.898	0.923	0.91	0.913	0.866	0.901	0.877	0.435	0.596	0.546	0.638	0.13	0.095	0.104	0.1	0	0.003	0.002	0.002	-0.001	0.003	0.003	0.005
8.98389	0.947	0.894	0.917	0.896	0.872	0.902	0.885	0.891	0.954	0.903	0.931	0.922	0.927	0.879	0.918	0.89	0.44	0.635	0.552	0.655	0.135	0.106	0.122	0.112	0	0.003	0.003	0.002	-0.001	0.003	0.003	0.005
9.15056	0.945	0.895	0.909	0.89	0.87	0.901	0.886	0.889	0.961	0.914	0.939	0.935	0.94	0.898	0.939	0.903	0.449	0.665	0.561	0.678	0.136	0.097	0.118	0.109	0	0.003	0.002	0.002	-0.001	0.003	0.003	0.005
9.31722	0.944	0.895	0.909	0.879	0.875	0.9	0.886	0.889	0.969	0.922	0.95	0.95	0.959	0.916	0.958	0.918	0.455	0.687	0.573	0.696	0.133	0.086	0.114	0.102	0	0.003	0.002	0.002	-0.002	0.003	0.003	0.005
9.48389	0.942	0.894	0.908	0.877	0.876	0.896	0.886	0.889	0.973	0.925	0.958	0.959	0.971	0.926	0.977	0.929	0.461	0.704	0.583	0.712	0.139	0.089	0.125	0.108	0	0.003	0.003	0.002	-0.002	0.003	0.003	0.005
9.65056	0.943	0.893	0.903	0.869	0.876	0.894	0.883	0.886	0.98	0.931	0.965	0.969	0.979	0.931	0.987	0.937	0.464	0.714	0.643	0.725	0.144	0.108	0.143	0.125	0	0.002	0.002	0.002	-0.002	0.003	0.003	0.005
9.81722	0.942	0.892	0.897	0.87	0.873	0.892	0.884	0.886	0.986	0.939	0.975	0.978	0.995	0.949	1.003	0.952	0.472	0.729	0.66	0.74	0.145	0.106	0.147	0.124	-0.001	0.002	0.002	0.002	-0.002	0.003	0.003	0.005
9.98389	0.944	0.892	0.898	0.872	0.875	0.891	0.883	0.886	0.992	0.945	0.984	0.987	1.008	0.962	1.019	0.965	0.479	0.744	0.679	0.755	0.146	0.107	0.151	0.128	-0.001	0.002	0.002	0.002	-0.002	0.003	0.003	0.005
10.1506	0.941	0.892	0.892	0.872	0.873	0.888	0.882	0.887	0.997	0.952	0.988	0.996	1.019	0.974	1.031	0.976	0.485	0.758	0.698	0.767	0.148	0.101	0.143	0.121	-0.001	0.002	0.002	0.002	-0.002	0.003	0.003	0.005
10.3172	0.937	0.893	0.898	0.874	0.872	0.888	0.883	0.887	1.005	0.958	0.995	1.004	1.034	0.985	1.043	0.988	0.49	0.77	0.718	0.778	0.151	0.11	0.157	0.129	-0.001	0.002	0.002	0.002	-0.002	0.003	0.003	0.005
10.4839	0.933	0.893	0.9	0.876	0.876	0.885	0.882	0.886	1.01	0.964	1.001	1.014	1.043	0.993	1.052	0.994	0.494	0.776	0.729	0.789	0.155	0.121	0.171	0.142	-0.001	0.002	0.002	0.002	-0.002	0.003	0.003	0.005
10.6506	0.931	0.895	0.9	0.878	0.874	0.885	0.881	0.886	1.018	0.97	1.006	1.021	1.05	0.996	1.064	0.999	0.498	0.775	0.738	0.797	0.158	0.124	0.174	0.146	-0.001	0.002	0.002	0.002	-0.002	0.003	0.003	0.005
10.8172	0.931	0.894	0.9	0.877	0.872	0.884	0.879	0.886	1.025	0.976	1.016	1.033	1.062	1.007	1.071	1.009	0.504	0.78	0.744	0.809	0.159	0.127	0.181	0.151	-0.001	0.002	0.002	0.001	-0.002	0.003	0.003	0.005
10.9839	0.932	0.896	0.899	0.877	0.873	0.883	0.88	0.885	1.032	0.979	1.026	1.046	1.072	1.018	1.075	1.019	0.51	0.791	0.752	0.82	0.161	0.131	0.185	0.155	-0.001	0.002	0.002	0.002	-0.002	0.003	0.003	0.005
11.1506	0.931	0.894	0.899	0.878	0.873	0.883	0.88	0.887	1.04	0.985	1.035	1.05	1.082	1.028	1.085	1.027	0.515	0.801	0.764	0.834	0.161	0.134	0.188	0.157	-0.001	0.002	0.002	0.002	-0.002	0.003	0.003	0.005
11.3172	0.933	0.897	0.894	0.879	0.873	0.885	0.88	0.889	1.045	0.988	1.046	1.055	1.092	1.036	1.088	1.033	0.519	0.807	0.77	0.842	0.162	0.137	0.188	0.161	-0.001	0.002	0.002	0.002	-0.003	0.003	0.003	0.005
11.4839	0.93	0.897	0.9	0.879	0.871	0.883	0.88	0.887	1.05	0.989	1.084	1.061	1.1	1.042	1.093	1.037	0.523	0.81	0.78	0.85	0.165	0.137	0.189	0.163	-0.001	0.002	0.002	0.002	-0.003	0.003	0.003	0.005
11.6506	0.929	0.896	0.892	0.878	0.872	0.884	0.881	0.888	1.056	0.991	1.08	1.07	1.108	1.049	1.111	1.046	0.527	0.82	0.785	0.861	0.161	0.143	0.193	0.168	-0.001	0.002	0.002	0.001	-0.003	0.003	0.003	0.005
11.8172	0.931	0.896	0.896	0.878	0.872	0.881	0.879	0.89	1.062	0.991	1.093	1.073	1.118	1.054	1.121	1.05	0.532	0.829	0.793	0.865	0.163	0.143	0.194	0.171	-0.001	0.002	0.002	0.002	-0.003	0.003	0.003	0.005
11.9839	0.931	0.892	0.896	0.878	0.868	0.88	0.877	0.889	1.064	0.993	1.093	1.075	1.122	1.058	1.125	1.052	0.535	0.831	0.798	0.87	0.162	0.144	0.193	0.172	-0.001	0.002	0.002	0.001	-0.003	0.003	0.003	0.005
12.1506	0.93	0.892	0.894	0.879	0.867	0.879	0.877	0.888	1.068	0.998	1.098	1.083	1.13	1.061	1.132	1.055	0.539	0.837	0.802	0.88	0.164	0.148	0.194	0.173	-0.001	0.002	0.002	0.002	-0.003	0.003	0.003	0.005
12.3172	0.928	0.894	0.894	0.877	0.868	0.879	0.879	0.89	1.073	1.003	1.103	1.094	1.136	1.064	1.133	1.056	0.546	0.846	0.806	0.892	0.166	0.152	0.19	0.176	-0.001	0.002	0.002	0.002	-0.003	0.003	0.003	0.005
12.4839	0.929	0.892	0.896	0.876	0.867	0.879	0.876	0.889	1.077	1.007	1.106	1.1	1.144	1.063	1.14	1.061	0.547	0.847	0.812	0.895	0.167	0.155	0.185	0.177	-0.001	0.002	0.002	0.002	-0.003	0.003	0.003	0.005
12.6506	0.929	0.891	0.895	0.875	0.865	0.877	0.876	0.89	1.079	1.011	1.108	1.104	1.147	1.066	1.138	1.066	0.553	0.851	0.818	0.906	0.17	0.163	0.183	0.179	-0.001	0.002	0.002	0.001	-0.003	0.003	0.003	0.005
12.8172	0.928	0.889	0.894	0.876	0.868	0.877	0.875	0.89	1.081	1.017	1.114	1.109	1.148	1.064	1.139	1.07	0.556	0.856	0.824	0.913	0.17	0.169	0.181	0.178	-0.001	0.002	0.002	0.002	-0.003	0.003	0.003	0.005
12.9839	0.931	0.888	0.895	0.874	0.866	0.876	0.876	0.89	1.085	1.027	1.115	1.114	1.15	1.066	1.142	1.074	0.563	0.864	0.828	0.92	0.171	0.178	0.183	0.176	-0.001	0.002	0.002	0.001	-0.003	0.003	0.003	0.005
13.1506	0.929	0.888	0.895	0.874	0.864	0.876	0.874	0.89	1.089	1.03	1.12	1.115	1.153	1.074	1.137	1.075	0.566	0.865	0.831	0.926	0.17	0.183	0.181	0.171	-0.002	0.002	0.002	0.001	-0.003	0.003	0.003	0.005
13.3172	0.928	0.886	0.895	0.872	0.864	0.875	0.873	0.889	1.091	1.039	1.122	1.119	1.156	1.075	1.139	1.082	0.571	0.866	0.838	0.935	0.175	0.192	0.18	0.169	-0.002	0.002	0.002	0.002	-0.004	0.003	0.003	0.005
13.4839	0.928	0.886	0.894	0.872	0.864	0.873	0.87	0.889	1.094	1.041	1.123	1.123	1.159	1.078	1.142	1.084	0.576	0.874	0.842	0.943	0.174	0.202	0.179	0.169	-0.002	0.002	0.002	0.002	-0.004	0.003	0.003	0.005
13.6506	0.926	0.883	0.893	0.871	0.866	0.872	0.873	0.89	1.094	1.044	1.126	1.127	1.162	1.081	1.142	1.089	0.583	0.88	0.849	0.95	0.175	0.212	0.178	0.17	-0.002	0.002	0.002	0.001	-0.004	0.003	0.003	0.005
13.8172	0.928	0.885	0.895	0.872	0.862	0.873	0.871	0.887	1.097	1.053	1.128	1.129	1.162	1.075	1.139	1.092	0.586	0.881	0.851	0.953	0.175	0.222	0.177	0.172	-0.002	0.002	0.002	0.001	-0.004	0.003	0.003	0.005
13.9839	0.928	0.883	0.894	0.87	0.864	0.872	0.873	0.887	1.099	1.052	1.13	1.133	1.162	1.08	1.141	1.094	0.588	0.888	0.859	0.961	0.175	0.238	0.179	0.175	-0.002	0.002	0.002	0.001	-0.004	0.003	0.003	0.005
14.1506	0.927	0.883	0.896	0.87	0.864	0.871	0.87	0.883	1.101	1.051	1.132	1.134	1.165	1.083	1.141	1.097	0.593	0.892	0.866	0.966	0.176	0.251	0.178	0.176	-0.002	0.002	0.002	0.001	-0.004	0.003	0.003	0.005
14.3172	0.927	0.883	0.896	0.868	0.866	0.87	0.871	0.884	1.102	1.052	1.135	1.135	1.165	1.087	1.141	1.1	0.6	0.895	0.868	0.969	0.178	0.264	0.179	0.176	-0.002	0.002	0.002	0.002	-0.004	0.003	0.003	0.005
14.4839	0.927	0.883	0.896	0.868	0.866	0.87	0.871	0.883	1.103	1.056	1.134	1.137	1.168	1.09	1.142	1.104	0.607	0.899	0.877	0.976	0.178	0.281	0.179	0.177	-0.002	0.002	0.002	0.001	-0.004	0.003	0.003	0.005
14.6506	0.926	0.882	0.895	0.869	0.865	0.869	0.869	0.884	1.104	1.056	1.139	1.139	1.17	1.088	1.142	1.103	0.609	0.911	0.888	0.979	0.177	0.299	0.177	0.178	-0.002	0.002	0.002	0.001	-0.004	0.003	0.003	0.005
14.8172	0.925	0.881	0.901	0.869	0.864	0.868	0.869	0.885	1.105	1.059	1.138	1.139	1.173	1.091	1.143	1.104	0.613	0.902	0.885	0.979	0.175	0.307	0.174	0.175	-0.002	0.002	0.002	0.001	-0.004	0.003	0.003	0.005
14.9839	0.925	0.88	0.9	0.868	0.865	0.867	0.87	0.883	1.105	1.061	1.141	1.143	1.173	1.095	1.142	1.103	0.614	0.906	0.894	0.984	0.174	0.325	0.175	0.176	-0.002	0.002	0.002	0.001	-0.004	0.003	0.003	0.005
15.1506	0.924	0.879	0.903	0.866	0.865	0.867	0.87	0.884	1.107	1.061	1.143	1.146	1.175	1.096	1.151	1.102	0.618	0.912	0.898	0.991	0.168	0.335	0.174	0.175	-0.002	0.002	0.002	0.002	-0.004	0.003	0.003	0.005
15.3172	0.924	0.88	0.9	0.867	0.864	0.867	0.869	0.883	1.11	1.063	1.146	1.149	1.175	1.099	1.149	1.107	0.62	0.915	0.909	0.997	0.166	0.351	0.173	0.176	-0.002	0.002	0.002	0.002	-0.005	0.003	0.003	0.005
15.4839	0.924	0.88	0.903	0.866	0.863	0.866	0.869	0.883	1.111	1.064	1.145	1.151	1.179	1.101	1.151	1.109	0.624	0.912	0.909	0.999	0.165	0.363	0.173	0.177	-0.002	0.002	0.002	0.001	-0.005	0.003	0.003	0.005
15.6506	0.923	0.879	0.903	0.866	0.861	0.866	0.869	0.882	1.111	1.068	1.147	1.156	1.179	1.105	1.153	1.11	0.626	0.919	0.914	1.006	0.166	0.377	0.176	0.178	-0.002	0.002	0.002	0.002	-0.005	0.003	0.003	0.005
15.8172	0.923	0.879	0.902	0.867	0.86	0.866	0.868	0.881	1.112	1.067	1.15	1.159	1.179	1.102	1.157	1.109	0.632	0.919	0.918	1.011	0.168	0.39	0.176	0.18	-0.002	0.002	0.002	0.002	-0.005	0.003	0.003	0.005
15.9839	0.923	0.879	0.901	0.865	0.859	0.864	0.868	0.881	1.112	1.071	1.151	1.164	1.181	1.105	1.152	1.108	0.63	0.922	0.922	1.013	0.169	0.403	0.176	0.182	-0.002	0.002	0.002	0.001	-0.005	0.003	0.003	0.005
16.1506	0.923	0.879	0.899	0.866	0.86	0.865	0.868	0.883	1.111	1.073	1.152	1.168	1.178	1.108	1.155	1.109	0.636	0.927	0.929	1.019	0.172	0.417	0.179	0.184	-0.002	0.002	0.002	0.002	-0.005	0.003	0.003	0.005
16.3172	0.923	0.877	0.9	0.864	0.856	0.863	0.869	0.88	1.112	1.074	1.152	1.172	1.18	1.108	1.156	1.107	0.64	0.924	0.927	1.018	0.175	0.425	0.179	0.183	-0.002	0.002	0.002	0.002	-0.005	0.003	0.003	0.005
16.4839	0.922	0.878	0.9	0.863	0.856	0.862	0.869	0.881	1.112	1.078	1.154	1.177	1.179	1.109	1.152	1.108	0.636	0.93	0.933	1.025	0.176	0.44	0.18	0.185	-0.002	0.002	0.002	0.002	-0.005	0.003	0.003	0.005
16.6506	0.923	0.877	0.901	0.863	0.857	0.862	0.868	0.882	1.113	1.079	1.156	1.184	1.177	1.109	1.153	1.108	0.645	0.933	0.935	1.026	0.179	0.452	0.182	0.19	-0.002	0.002	0.002	0.002	-0.005	0.003	0.003	0.005
16.8172	0.921	0.876	0.899	0.863	0.855	0.862	0.869	0.881	1.113	1.081	1.159	1.186	1.178	1.109	1.154	1.109	0.647	0.929	0.935	1.025	0.181	0.461	0.181	0.194	-0.003	0.002	0.002	0.002	-0.005	0.003	0.003	0.005
16.9839	0.92	0.875	0.9	0.863	0.856	0.862	0.871	0.88	1.114	1.087	1.16	1.188	1.179	1.112	1.153	1.108	0.648	0.933	0.937	1.026	0.183	0.471	0.181	0.197	-0.002	0.002	0.002	0.002	-0.005	0.003	0.003	0.005
17.1506	0.921	0.874	0.9	0.862	0.855	0.863	0.869	0.882	1.114	1.09	1.16	1.192	1.175	1.108	1.155	1.106	0.649	0.933	0.94	1.026	0.186	0.48	0.181	0.201	-0.003	0.002	0.002	0.002	-0.006	0.003	0.003	0.005
17.3172	0.921	0.874	0.901	0.861	0.855	0.864	0.869	0.881	1.116	1.096	1.161	1.194	1.18	1.109	1.155	1.104	0.657	0.93	0.943	1.028	0.19	0.487	0.183	0.205	-0.003	0.002	0.002	0.002	-0.006	0.003	0.003	0.005
17.4839	0.921	0.873	0.9	0.861	0.857	0.862	0.869	0.884	1.117	1.098	1.161	1.197	1.176	1.108	1.155	1.108	0.663	0.933	0.944	1.029	0.193	0.497	0.186	0.212	-0.003	0.002	0.002	0.002	-0.006	0.003	0.003	0.005
17.6506	0.92	0.872	0.903	0.86	0.856	0.863	0.869	0.884	1.117	1.1	1.164	1.198	1.175	1.107	1.154	1.106	0.672	0.931	0.947	1.03	0.197	0.502	0.188	0.218	-0.003	0.002	0.002	0.002	-0.006	0.003	0.003	0.005
17.8172	0.923	0.873	0.904	0.86	0.858	0.863	0.871	0.89	1.118	1.102	1.165	1.2	1.173	1.111	1.153	1.106	0.682	0.929	0.951	1.032	0.2	0.511	0.188	0.227	-0.003	0.002	0.002	0.002	-0.006	0.003	0.003	0.005
17.9839	0.922	0.871	0.905	0.86	0.855	0.862	0.873	0.889	1.12	1.103	1.166	1.199	1.174	1.108	1.155	1.105	0.688	0.925	0.953	1.031	0.204	0.516	0.191	0.234	-0.003	0.002	0.002	0.002	-0.006	0.003	0.003	0.005
18.1506	0.922	0.873	0.905	0.86	0.857	0.861	0.872	0.886	1.121	1.106	1.169	1.195	1.174	1.108	1.152	1.107	0.694	0.92	0.957	1.032	0.207	0.516	0.194	0.242	-0.003	0.002	0.002	0.002	-0.006	0.003	0.003	0.005
18.3172	0.922	0.873	0.905	0.859	0.857	0.861	0.873	0.889	1.123	1.107	1.169	1.193	1.174	1.109	1.152	1.106	0.698	0.919	0.962	1.032	0.213	0.523	0.196	0.249	-0.003	0.002	0.002	0.002	-0.006	0.003	0.003	0.005
18.4839	0.923	0.873	0.906	0.859	0.86	0.861	0.873	0.889	1.124	1.11	1.169	1.2	1.174	1.107	1.151	1.106	0.7	0.917	0.964	1.033	0.215	0.527	0.198	0.254	-0.003	0.002	0.002	0.002	-0.006	0.003	0.003	0.005
18.6506	0.921	0.872	0.905	0.859	0.86	0.86	0.872	0.887	1.123	1.11	1.17	1.204	1.174	1.106	1.153	1.105	0.705	0.912	0.969	1.033	0.218	0.527	0.203	0.262	-0.003	0.002	0.002	0.002	-0.006	0.003	0.003	0.005
18.8172	0.922	0.872	0.908	0.859	0.862	0.861	0.873	0.892	1.126	1.115	1.172	1.212	1.173	1.11	1.153	1.105	0.705	0.909	0.975	1.036	0.22	0.534	0.206	0.268	-0.003	0.002	0.002	0.002	-0.006	0.003	0.003	0.005
18.9839	0.921	0.873	0.906	0.857	0.863	0.861	0.872	0.891	1.125	1.114	1.171	1.218	1.173	1.105	1.154	1.103	0.709	0.901	0.977	1.037	0.225	0.538	0.21	0.277	-0.003	0.002	0.002	0.002	-0.006	0.003	0.003	0.005
19.1506	0.921	0.874	0.905	0.857	0.863	0.861	0.872	0.892	1.128	1.117	1.173	1.224	1.173	1.109	1.15	1.104	0.711	0.9	0.98	1.035	0.228	0.539	0.215	0.283	-0.003	0.002	0.002	0.002	-0.006	0.003	0.003	0.005
19.3172	0.921	0.872	0.905	0.856	0.864	0.86	0.872	0.893	1.13	1.118	1.174	1.226	1.171	1.105	1.152	1.101	0.709	0.896	0.983	1.037	0.233	0.544	0.219	0.29	-0.003	0.002	0.002	0.002	-0.007	0.003	0.003	0.005
19.4839	0.922	0.873	0.904	0.858	0.865	0.861	0.872	0.893	1.134	1.122	1.173	1.232	1.168	1.107	1.153	1.102	0.711	0.892	0.986	1.04	0.237	0.545	0.223	0.295	-0.003	0.002	0.002	0.002	-0.007	0.003	0.003	0.005
19.6506	0.921	0.872	0.902	0.857	0.864	0.86	0.87	0.891	1.138	1.124	1.176	1.233	1.169	1.105	1.155	1.102	0.714	0.888	0.988	1.04	0.239	0.547	0.231	0.304	-0.003	0.002	0.002	0.002	-0.007	0.003	0.003	0.005
19.8172	0.92	0.873	0.901	0.858	0.866	0.86	0.87	0.89	1.142	1.126	1.176	1.236	1.168	1.104	1.154	1.102	0.714	0.885	0.99	1.043	0.243	0.55	0.233	0.314	-0.003	0.002	0.002	0.002	-0.007	0.003	0.003	0.005
19.9839	0.921	0.872	0.9	0.858	0.867	0.86	0.87	0.889	1.145	1.127	1.178	1.239	1.167	1.103	1.155	1.102	0.714	0.876	0.989	1.044	0.247	0.55	0.239	0.32	-0.003	0.002	0.002	0.003	-0.007	0.003	0.003	0.005
20.1506	0.919	0.871	0.898	0.856	0.867	0.859	0.868	0.886	1.148	1.13	1.176	1.238	1.169	1.106	1.15	1.102	0.72	0.871	0.992	1.044	0.254	0.552	0.243	0.327	-0.003	0.002	0.002	0.003	-0.007	0.003	0.003	0.005
20.3172	0.919	0.871	0.899	0.858	0.868	0.859	0.868	0.886	1.151	1.129	1.178	1.242	1.168	1.105	1.153	1.101	0.719	0.868	0.992	1.046	0.259	0.553	0.249	0.337	-0.004	0.002	0.002	0.003	-0.007	0.003	0.003	0.005
20.4839	0.921	0.872	0.897	0.858	0.868	0.86	0.869	0.885	1.155	1.133	1.18	1.247	1.167	1.104	1.155	1.101	0.719	0.862	0.993	1.047	0.263	0.552	0.252	0.345	-0.003	0.002	0.002	0.003	-0.007	0.003	0.003	0.005
20.6506	0.919	0.872	0.895	0.856	0.867	0.858	0.867	0.885	1.157	1.13	1.179	1.247	1.168	1.104	1.154	1.1	0.718	0.857	0.992	1.048	0.268	0.552	0.257	0.353	-0.003	0.002	0.002	0.003	-0.007	0.003	0.003	0.005
20.8172	0.918	0.872	0.895	0.857	0.867	0.858	0.867	0.885	1.16	1.132	1.18	1.25	1.167	1.105	1.156	1.1	0.718	0.855	0.989	1.051	0.273	0.552	0.264	0.363	-0.004	0.002	0.002	0.003	-0.007	0.003	0.003	0.005
20.9839	0.917	0.873	0.893	0.858	0.866	0.856	0.865	0.884	1.162	1.132	1.182	1.252	1.166	1.103	1.153	1.101	0.717	0.852	0.985	1.052	0.278	0.548	0.268	0.372	-0.004	0.002	0.002	0.003	-0.007	0.003	0.003	0.005
21.1506	0.915	0.872	0.893	0.857	0.864	0.856	0.866	0.882	1.165	1.135	1.183	1.255	1.166	1.105	1.154	1.1	0.721	0.848	0.984	1.052	0.282	0.545	0.275	0.381	-0.004	0.002	0.002	0.004	-0.007	0.003	0.003	0.005
21.3172	0.913	0.871	0.892	0.858	0.863	0.855	0.865	0.882	1.167	1.137	1.183	1.257	1.164	1.102	1.152	1.099	0.724	0.845	0.98	1.055	0.287	0.544	0.28	0.394	-0.004	0.002	0.002	0.004	-0.008	0.003	0.003	0.005
21.4839	0.912	0.87	0.891	0.856	0.863	0.854	0.862	0.878	1.169	1.138	1.184	1.259	1.162	1.102	1.151	1.099	0.726	0.844	0.98	1.054	0.293	0.543	0.285	0.402	-0.004	0.002	0.002	0.004	-0.008	0.003	0.003	0.005
21.6506	0.91	0.869	0.888	0.856	0.86	0.854	0.859	0.874	1.17	1.14	1.184	1.258	1.165	1.104	1.15	1.099	0.729	0.843	0.98	1.057	0.299	0.543	0.288	0.407	-0.004	0.002	0.002	0.004	-0.008	0.003	0.003	0.005
21.8172	0.908	0.869	0.887	0.856	0.859	0.853	0.86	0.872	1.174	1.14	1.186	1.261	1.164	1.102	1.151	1.098	0.73	0.841	0.98	1.056	0.3	0.541	0.292	0.419	-0.004	0.002	0.002	0.004	-0.008	0.003	0.003	0.005
21.9839	0.905	0.868	0.886	0.855	0.858	0.849	0.859	0.87	1.177	1.144	1.184	1.262	1.162	1.101	1.151	1.099	0.733	0.839	0.982	1.057	0.308	0.538	0.297	0.425	-0.004	0.002	0.002	0.005	-0.008	0.003	0.003	0.005
22.1506	0.903	0.866	0.884	0.857	0.857	0.848	0.857	0.869	1.181	1.146	1.186	1.265	1.162	1.102	1.151	1.098	0.733	0.84	0.984	1.059	0.31	0.542	0.301	0.435	-0.004	0.002	0.002	0.005	-0.008	0.003	0.003	0.005
22.3172	0.901	0.865	0.883	0.856	0.856	0.848	0.855	0.866	1.183	1.149	1.188	1.266	1.159	1.102	1.154	1.098	0.738	0.843	0.988	1.059	0.315	0.534	0.305	0.444	-0.004	0.002	0.002	0.005	-0.008	0.003	0.003	0.005
22.4839	0.898	0.865	0.882	0.855	0.854	0.846	0.853	0.863	1.184	1.152	1.189	1.268	1.159	1.101	1.151	1.099	0.739	0.84	0.99	1.062	0.321	0.519	0.308	0.449	-0.004	0.002	0.002	0.005	-0.008	0.003	0.003	0.005
22.6506	0.898	0.866	0.881	0.854	0.855	0.846	0.854	0.865	1.188	1.154	1.19	1.27	1.162	1.104	1.154	1.098	0.742	0.838	0.993	1.062	0.327	0.503	0.314	0.46	-0.004	0.002	0.002	0.006	-0.008	0.003	0.003	0.005
22.8172	0.896	0.865	0.88	0.853	0.852	0.844	0.856	0.86	1.189	1.156	1.191	1.272	1.161	1.101	1.152	1.098	0.742	0.838	0.995	1.064	0.33	0.499	0.316	0.465	-0.004	0.002	0.002	0.006	-0.008	0.003	0.003	0.005
22.9839	0.893	0.864	0.879	0.854	0.849	0.843	0.854	0.859	1.191	1.157	1.192	1.272	1.16	1.102	1.15	1.098	0.743	0.838	0.995	1.065	0.335	0.497	0.322	0.474	-0.004	0.002	0.002	0.007	-0.008	0.003	0.003	0.005
23.1506	0.893	0.863	0.878	0.853	0.847	0.842	0.854	0.859	1.195	1.159	1.193	1.276	1.159	1.1	1.15	1.097	0.747	0.839	0.994	1.066	0.339	0.492	0.325	0.48	-0.004	0.002	0.002	0.007	-0.009	0.003	0.003	0.005
23.3172	0.89	0.861	0.876	0.853	0.848	0.839	0.853	0.858	1.196	1.162	1.195	1.278	1.158	1.102	1.149	1.097	0.75	0.835	0.994	1.067	0.344	0.492	0.328	0.487	-0.004	0.002	0.002	0.007	-0.009	0.003	0.003	0.005
23.4839	0.888	0.86	0.874	0.853	0.851	0.839	0.85	0.856	1.198	1.162	1.196	1.28	1.161	1.1	1.149	1.097	0.752	0.837	0.996	1.068	0.351	0.491	0.331	0.493	-0.004	0.002	0.002	0.008	-0.009	0.003	0.003	0.006
23.6506	0.886	0.86	0.873	0.851	0.849	0.838	0.85	0.855	1.199	1.166	1.197	1.282	1.159	1.099	1.149	1.096	0.757	0.837	0.994	1.068	0.354	0.489	0.334	0.498	-0.004	0.002	0.002	0.008	-0.009	0.003	0.003	0.006
23.8172	0.883	0.86	0.871	0.849	0.848	0.836	0.847	0.853	1.201	1.169	1.197	1.284	1.158	1.102	1.15	1.096	0.762	0.837	0.994	1.068	0.36	0.486	0.336	0.504	-0.004	0.002	0.002	0.008	-0.009	0.003	0.003	0.005
23.9839	0.883	0.859	0.869	0.847	0.85	0.832	0.845	0.851	1.204	1.17	1.199	1.285	1.156	1.1	1.149	1.097	0.765	0.833	0.992	1.069	0.362	0.491	0.338	0.508	-0.004	0.002	0.002	0.009	-0.009	0.003	0.003	0.005
24.1506	0.882	0.857	0.867	0.846	0.849	0.832	0.845	0.851	1.206	1.171	1.2	1.286	1.157	1.101	1.15	1.096	0.764	0.834	0.99	1.069	0.362	0.49	0.341	0.513	-0.005	0.002	0.002	0.009	-0.009	0.003	0.003	0.005
24.3172	0.88	0.856	0.866	0.843	0.845	0.83	0.842	0.849	1.208	1.175	1.201	1.287	1.154	1.101	1.147	1.095	0.764	0.836	0.987	1.07	0.364	0.489	0.344	0.518	-0.005	0.002	0.002	0.01	-0.009	0.003	0.003	0.005
24.4839	0.88	0.856	0.864	0.842	0.845	0.828	0.842	0.848	1.209	1.174	1.202	1.289	1.156	1.097	1.147	1.096	0.766	0.833	0.979	1.07	0.364	0.488	0.348	0.524	-0.005	0.002	0.002	0.01	-0.009	0.003	0.003	0.006
24.6506	0.879	0.855	0.861	0.841	0.842	0.827	0.841	0.848	1.211	1.176	1.203	1.289	1.156	1.097	1.148	1.095	0.768	0.836	0.972	1.069	0.369	0.488	0.349	0.526	-0.005	0.002	0.002	0.011	-0.009	0.003	0.003	0.006
24.8172	0.879	0.854	0.86	0.84	0.842	0.826	0.838	0.848	1.212	1.18	1.204	1.29	1.153	1.097	1.144	1.094	0.771	0.836	0.965	1.069	0.372	0.49	0.353	0.533	-0.005	0.002	0.002	0.011	-0.009	0.003	0.003	0.006
24.9839	0.879	0.853	0.858	0.837	0.84	0.825	0.835	0.846	1.214	1.183	1.205	1.291	1.153	1.095	1.149	1.095	0.773	0.836	0.96	1.072	0.374	0.488	0.353	0.535	-0.005	0.002	0.002	0.011	-0.009	0.003	0.003	0.005
25.1506	0.879	0.849	0.856	0.835	0.837	0.824	0.833	0.845	1.216	1.184	1.204	1.291	1.153	1.098	1.149	1.093	0.772	0.836	0.956	1.072	0.379	0.488	0.357	0.539	-0.005	0.002	0.002	0.012	-0.009	0.003	0.003	0.006
25.3172	0.878	0.849	0.855	0.833	0.835	0.822	0.831	0.846	1.217	1.185	1.205	1.291	1.151	1.099	1.149	1.094	0.773	0.836	0.953	1.072	0.381	0.485	0.358	0.543	-0.005	0.002	0.002	0.013	-0.009	0.003	0.003	0.006
25.4839	0.879	0.847	0.854	0.833	0.836	0.823	0.831	0.847	1.22	1.186	1.206	1.293	1.152	1.099	1.146	1.093	0.774	0.836	0.95	1.072	0.386	0.485	0.364	0.548	-0.005	0.002	0.002	0.013	-0.01	0.003	0.003	0.005
25.6506	0.878	0.846	0.852	0.831	0.833	0.822	0.828	0.845	1.222	1.188	1.206	1.292	1.15	1.097	1.146	1.092	0.778	0.838	0.947	1.072	0.391	0.485	0.362	0.549	-0.005	0.002	0.003	0.014	-0.01	0.003	0.003	0.006
25.8172	0.878	0.844	0.852	0.829	0.832	0.821	0.828	0.845	1.224	1.19	1.207	1.292	1.149	1.096	1.15	1.092	0.777	0.837	0.945	1.073	0.397	0.485	0.367	0.554	-0.005	0.002	0.002	0.014	-0.01	0.003	0.003	0.005
25.9839	0.878	0.843	0.848	0.828	0.834	0.822	0.828	0.847	1.224	1.194	1.208	1.292	1.147	1.097	1.147	1.092	0.78	0.834	0.943	1.073	0.396	0.483	0.371	0.558	-0.005	0.002	0.003	0.015	-0.01	0.003	0.003	0.005
26.1506	0.877	0.841	0.848	0.827	0.834	0.823	0.828	0.848	1.225	1.195	1.208	1.292	1.145	1.096	1.144	1.091	0.781	0.836	0.942	1.074	0.397	0.479	0.372	0.559	-0.005	0.002	0.003	0.015	-0.01	0.003	0.003	0.006
26.3172	0.877	0.84	0.846	0.825	0.832	0.822	0.827	0.848	1.224	1.197	1.207	1.287	1.144	1.095	1.144	1.09	0.779	0.834	0.94	1.074	0.399	0.481	0.371	0.556	-0.005	0.002	0.003	0.016	-0.01	0.003	0.003	0.006
26.4839	0.878	0.839	0.845	0.824	0.831	0.822	0.826	0.846	1.225	1.198	1.206	1.284	1.145	1.095	1.144	1.09	0.78	0.836	0.94	1.072	0.401	0.48	0.374	0.556	-0.005	0.002	0.003	0.017	-0.01	0.003	0.003	0.005
26.6506	0.878	0.837	0.845	0.822	0.831	0.823	0.827	0.847	1.226	1.199	1.205	1.275	1.143	1.095	1.14	1.089	0.779	0.837	0.94	1.071	0.402	0.479	0.376	0.56	-0.005	0.002	0.003	0.017	-0.01	0.003	0.003	0.006
26.8172	0.879	0.836	0.847	0.822	0.831	0.823	0.827	0.848	1.226	1.203	1.203	1.26	1.14	1.094	1.14	1.089	0.775	0.836	0.941	1.07	0.404	0.477	0.378	0.565	-0.005	0.002	0.003	0.018	-0.01	0.003	0.003	0.006
26.9839	0.879	0.835	0.846	0.822	0.83	0.822	0.826	0.847	1.224	1.202	1.2	1.242	1.138	1.092	1.138	1.088	0.771	0.835	0.941	1.067	0.406	0.48	0.379	0.567	-0.005	0.002	0.003	0.019	-0.01	0.003	0.003	0.006
27.1506	0.879	0.834	0.846	0.82	0.831	0.822	0.826	0.847	1.222	1.207	1.198	1.23	1.135	1.094	1.139	1.088	0.766	0.836	0.942	1.066	0.407	0.477	0.382	0.569	-0.005	0.002	0.003	0.02	-0.01	0.003	0.003	0.006
27.3172	0.88	0.833	0.845	0.82	0.832	0.822	0.827	0.849	1.219	1.207	1.194	1.222	1.135	1.095	1.138	1.087	0.763	0.837	0.943	1.068	0.411	0.478	0.386	0.572	-0.005	0.002	0.003	0.021	-0.01	0.003	0.003	0.006
27.4839	0.879	0.831	0.844	0.819	0.829	0.821	0.826	0.846	1.213	1.209	1.19	1.218	1.131	1.093	1.136	1.086	0.761	0.837	0.943	1.067	0.41	0.478	0.386	0.573	-0.005	0.002	0.003	0.021	-0.011	0.003	0.003	0.005
27.6506	0.88	0.831	0.844	0.819	0.831	0.823	0.826	0.848	1.201	1.209	1.185	1.216	1.125	1.093	1.136	1.085	0.758	0.838	0.942	1.066	0.415	0.479	0.391	0.577	-0.005	0.002	0.003	0.022	-0.011	0.003	0.003	0.006
27.8172	0.879	0.831	0.843	0.819	0.831	0.823	0.826	0.848	1.187	1.21	1.178	1.216	1.121	1.095	1.136	1.084	0.758	0.839	0.941	1.066	0.421	0.477	0.392	0.578	-0.005	0.002	0.003	0.023	-0.011	0.003	0.003	0.006
27.9839	0.878	0.831	0.843	0.819	0.831	0.823	0.826	0.849	1.18	1.209	1.167	1.215	1.113	1.093	1.136	1.082	0.757	0.838	0.942	1.065	0.454	0.476	0.395	0.581	-0.005	0.002	0.003	0.024	-0.011	0.003	0.003	0.006
28.1506	0.878	0.83	0.843	0.817	0.829	0.821	0.825	0.847	1.177	1.206	1.154	1.215	1.107	1.092	1.133	1.081	0.757	0.839	0.941	1.063	0.476	0.476	0.397	0.582	-0.005	0.002	0.003	0.025	-0.011	0.003	0.003	0.006
28.3172	0.88	0.83	0.843	0.818	0.832	0.823	0.826	0.849	1.175	1.203	1.142	1.215	1.1	1.093	1.134	1.08	0.755	0.839	0.942	1.061	0.488	0.478	0.401	0.585	-0.005	0.002	0.003	0.026	-0.011	0.003	0.003	0.006
28.4839	0.88	0.828	0.842	0.818	0.832	0.824	0.825	0.849	1.173	1.2	1.134	1.214	1.09	1.091	1.133	1.078	0.755	0.839	0.941	1.06	0.496	0.478	0.402	0.586	-0.005	0.002	0.003	0.027	-0.011	0.003	0.003	0.006
28.6506	0.88	0.827	0.84	0.817	0.83	0.823	0.823	0.847	1.173	1.194	1.127	1.214	1.083	1.092	1.13	1.078	0.755	0.841	0.942	1.056	0.506	0.478	0.402	0.587	-0.005	0.002	0.004	0.028	-0.011	0.003	0.003	0.006
28.8172	0.879	0.825	0.84	0.817	0.832	0.822	0.823	0.846	1.173	1.186	1.124	1.212	1.077	1.092	1.13	1.075	0.757	0.842	0.943	1.054	0.516	0.478	0.405	0.591	-0.005	0.002	0.004	0.029	-0.011	0.003	0.003	0.006
28.9839	0.88	0.824	0.838	0.816	0.828	0.821	0.821	0.846	1.173	1.178	1.121	1.213	1.07	1.09	1.125	1.073	0.754	0.841	0.944	1.049	0.521	0.478	0.405	0.595	-0.005	0.002	0.004	0.03	-0.011	0.003	0.003	0.006
29.1506	0.881	0.823	0.838	0.816	0.83	0.822	0.822	0.847	1.174	1.165	1.121	1.215	1.065	1.089	1.126	1.071	0.752	0.841	0.944	1.04	0.531	0.478	0.41	0.598	-0.005	0.002	0.004	0.031	-0.011	0.003	0.003	0.006
29.3172	0.883	0.823	0.838	0.817	0.833	0.823	0.823	0.848	1.175	1.15	1.12	1.215	1.062	1.087	1.115	1.067	0.749	0.842	0.945	1.032	0.534	0.478	0.414	0.598	-0.005	0.002	0.004	0.032	-0.011	0.003	0.003	0.006
29.4839	0.884	0.822	0.836	0.815	0.83	0.822	0.821	0.846	1.176	1.142	1.119	1.216	1.059	1.084	1.105	1.062	0.748	0.844	0.945	1.029	0.546	0.479	0.412	0.597	-0.005	0.002	0.005	0.033	-0.011	0.003	0.003	0.006
29.6506	0.886	0.821	0.836	0.816	0.833	0.824	0.822	0.848	1.177	1.138	1.12	1.217	1.056	1.086	1.095	1.055	0.747	0.844	0.946	1.022	0.554	0.479	0.415	0.601	-0.005	0.002	0.004	0.033	-0.012	0.003	0.003	0.006
29.8172	0.887	0.821	0.837	0.818	0.834	0.826	0.823	0.849	1.179	1.136	1.119	1.217	1.056	1.087	1.083	1.046	0.744	0.843	0.946	1.016	0.559	0.479	0.416	0.602	-0.004	0.002	0.004	0.034	-0.012	0.003	0.003	0.006
29.9839	0.886	0.821	0.836	0.818	0.835	0.826	0.823	0.848	1.18	1.133	1.119	1.217	1.053	1.082	1.072	1.031	0.742	0.843	0.945	1.011	0.561	0.478	0.419	0.601	-0.004	0.002	0.005	0.035	-0.012	0.003	0.003	0.006
30.1506	0.887	0.821	0.836	0.819	0.838	0.827	0.823	0.849	1.183	1.135	1.119	1.218	1.052	1.083	1.065	1.016	0.743	0.844	0.946	1.008	0.574	0.477	0.419	0.601	-0.004	0.002	0.005	0.036	-0.012	0.003	0.003	0.006
30.3172	0.885	0.818	0.835	0.816	0.834	0.826	0.822	0.847	1.183	1.135	1.119	1.219	1.05	1.079	1.062	1.008	0.74	0.843	0.947	1.008	0.575	0.478	0.417	0.601	-0.004	0.002	0.005	0.036	-0.012	0.003	0.003	0.006
30.4839	0.886	0.818	0.835	0.818	0.835	0.827	0.822	0.848	1.186	1.135	1.12	1.22	1.049	1.076	1.058	1.001	0.742	0.844	0.949	1.006	0.583	0.476	0.42	0.606	-0.004	0.002	0.005	0.037	-0.012	0.003	0.003	0.006
30.6506	0.886	0.818	0.835	0.818	0.837	0.828	0.822	0.848	1.188	1.135	1.12	1.22	1.048	1.069	1.056	0.997	0.742	0.845	0.948	1.005	0.59	0.477	0.422	0.608	-0.004	0.002	0.005	0.038	-0.012	0.003	0.003	0.006
30.8172	0.886	0.817	0.834	0.817	0.837	0.828	0.822	0.848	1.189	1.136	1.12	1.221	1.048	1.062	1.053	0.993	0.742	0.846	0.948	1.004	0.595	0.478	0.422	0.608	-0.004	0.002	0.006	0.039	-0.012	0.003	0.003	0.006
30.9839	0.888	0.817	0.835	0.818	0.839	0.829	0.823	0.849	1.191	1.138	1.12	1.222	1.047	1.057	1.05	0.991	0.746	0.847	0.949	1.003	0.603	0.476	0.424	0.61	-0.004	0.002	0.006	0.039	-0.012	0.003	0.003	0.006
31.1506	0.888	0.816	0.834	0.818	0.839	0.828	0.823	0.847	1.193	1.138	1.119	1.222	1.046	1.047	1.05	0.989	0.745	0.847	0.95	1.002	0.609	0.477	0.425	0.608	-0.004	0.002	0.006	0.04	-0.012	0.003	0.003	0.006
31.3172	0.888	0.815	0.834	0.818	0.841	0.829	0.823	0.848	1.195	1.138	1.12	1.223	1.046	1.037	1.05	0.987	0.747	0.848	0.951	1.003	0.616	0.476	0.427	0.607	-0.004	0.002	0.006	0.041	-0.012	0.003	0.003	0.006
31.4839	0.888	0.814	0.834	0.818	0.84	0.829	0.822	0.847	1.195	1.14	1.12	1.222	1.045	1.026	1.048	0.986	0.746	0.848	0.95	1.002	0.616	0.475	0.424	0.607	-0.004	0.002	0.007	0.042	-0.012	0.003	0.003	0.006
31.6506	0.889	0.814	0.834	0.82	0.843	0.831	0.823	0.849	1.198	1.142	1.12	1.223	1.044	1.018	1.048	0.984	0.749	0.847	0.952	1.003	0.624	0.476	0.427	0.607	-0.004	0.002	0.007	0.042	-0.013	0.003	0.003	0.006
31.8172	0.89	0.813	0.834	0.819	0.842	0.831	0.823	0.847	1.198	1.141	1.121	1.223	1.043	1.013	1.046	0.983	0.747	0.85	0.952	1.005	0.63	0.476	0.425	0.606	-0.004	0.002	0.007	0.043	-0.013	0.003	0.003	0.006
31.9839	0.891	0.813	0.833	0.821	0.843	0.832	0.824	0.848	1.2	1.142	1.122	1.226	1.044	1.006	1.048	0.982	0.748	0.848	0.952	1.004	0.634	0.475	0.427	0.609	-0.004	0.002	0.008	0.044	-0.013	0.003	0.003	0.006
32.1506	0.893	0.813	0.833	0.821	0.845	0.833	0.824	0.849	1.201	1.143	1.123	1.226	1.042	1.003	1.045	0.982	0.75	0.851	0.953	1.005	0.64	0.476	0.427	0.612	-0.003	0.002	0.008	0.044	-0.013	0.003	0.003	0.006
32.3172	0.893	0.813	0.834	0.821	0.846	0.834	0.824	0.849	1.202	1.142	1.123	1.226	1.041	1.002	1.047	0.981	0.75	0.85	0.954	1.006	0.643	0.477	0.426	0.612	-0.003	0.002	0.008	0.044	-0.013	0.003	0.003	0.006
32.4839	0.895	0.812	0.833	0.821	0.847	0.835	0.824	0.848	1.204	1.143	1.123	1.227	1.041	1.001	1.046	0.98	0.751	0.85	0.954	1.006	0.651	0.478	0.426	0.612	-0.003	0.002	0.009	0.045	-0.013	0.003	0.003	0.006
32.6506	0.896	0.813	0.833	0.823	0.849	0.836	0.825	0.85	1.206	1.144	1.123	1.228	1.041	0.998	1.045	0.979	0.751	0.851	0.955	1.004	0.654	0.477	0.429	0.608	-0.003	0.002	0.009	0.045	-0.013	0.003	0.003	0.006
32.8172	0.898	0.813	0.833	0.823	0.849	0.837	0.825	0.849	1.207	1.145	1.124	1.228	1.041	0.997	1.044	0.979	0.751	0.849	0.956	1.006	0.66	0.476	0.425	0.599	-0.003	0.002	0.009	0.045	-0.013	0.003	0.003	0.006
32.9839	0.9	0.813	0.833	0.824	0.852	0.839	0.827	0.851	1.208	1.146	1.125	1.229	1.04	0.998	1.042	0.979	0.752	0.852	0.956	1.006	0.665	0.477	0.428	0.599	-0.003	0.001	0.01	0.046	-0.013	0.003	0.003	0.006
33.1506	0.902	0.813	0.834	0.823	0.851	0.838	0.827	0.85	1.208	1.145	1.126	1.229	1.038	0.996	1.046	0.978	0.752	0.853	0.957	1.006	0.667	0.478	0.425	0.597	-0.002	0.002	0.01	0.046	-0.013	0.003	0.003	0.006
33.3172	0.906	0.812	0.834	0.825	0.853	0.841	0.828	0.851	1.21	1.146	1.127	1.23	1.038	0.995	1.046	0.977	0.752	0.852	0.958	1.005	0.672	0.477	0.427	0.599	-0.002	0.002	0.011	0.046	-0.013	0.003	0.003	0.006
33.4839	0.907	0.811	0.835	0.826	0.855	0.842	0.829	0.85	1.212	1.146	1.127	1.23	1.038	0.993	1.042	0.977	0.752	0.854	0.959	1.003	0.677	0.478	0.429	0.6	-0.002	0.002	0.011	0.046	-0.013	0.003	0.003	0.006
33.6506	0.909	0.81	0.834	0.824	0.853	0.841	0.826	0.849	1.212	1.146	1.126	1.23	1.036	0.993	1.044	0.976	0.753	0.854	0.959	1.004	0.68	0.476	0.425	0.6	-0.002	0.002	0.012	0.047	-0.013	0.003	0.003	0.006
33.8172	0.913	0.809	0.834	0.824	0.853	0.841	0.826	0.848	1.214	1.144	1.126	1.231	1.038	0.992	1.043	0.976	0.752	0.853	0.959	1.004	0.682	0.476	0.423	0.602	-0.002	0.002	0.012	0.047	-0.013	0.003	0.003	0.006
33.9839	0.915	0.81	0.833	0.824	0.856	0.843	0.827	0.85	1.213	1.145	1.126	1.231	1.036	0.991	1.042	0.975	0.753	0.853	0.962	1.003	0.688	0.478	0.426	0.605	-0.001	0.002	0.013	0.047	-0.013	0.003	0.003	0.006
34.1506	0.919	0.81	0.834	0.825	0.858	0.845	0.83	0.851	1.214	1.146	1.127	1.232	1.036	0.991	1.041	0.975	0.754	0.854	0.962	1.003	0.689	0.477	0.427	0.608	-0.001	0.002	0.013	0.047	-0.014	0.003	0.003	0.006
34.3172	0.923	0.811	0.835	0.826	0.86	0.846	0.831	0.852	1.216	1.147	1.128	1.232	1.035	0.993	1.043	0.975	0.754	0.853	0.962	1.001	0.696	0.478	0.43	0.612	-0.001	0.002	0.014	0.048	-0.014	0.003	0.003	0.006
34.4839	0.927	0.811	0.835	0.827	0.861	0.847	0.831	0.851	1.217	1.147	1.128	1.233	1.036	0.99	1.041	0.975	0.755	0.852	0.963	1.002	0.7	0.477	0.43	0.615	-0.001	0.002	0.014	0.047	-0.014	0.003	0.003	0.006
34.6506	0.931	0.81	0.835	0.827	0.862	0.848	0.831	0.851	1.218	1.147	1.128	1.233	1.035	0.99	1.042	0.974	0.755	0.852	0.963	1.001	0.704	0.478	0.43	0.617	0	0.002	0.015	0.048	-0.014	0.003	0.003	0.006
34.8172	0.938	0.81	0.836	0.828	0.864	0.849	0.832	0.851	1.217	1.146	1.128	1.233	1.034	0.992	1.04	0.974	0.756	0.854	0.963	1.001	0.704	0.478	0.432	0.62	0	0.002	0.016	0.048	-0.014	0.003	0.003	0.006
34.9839	0.944	0.81	0.836	0.829	0.863	0.849	0.831	0.851	1.221	1.148	1.129	1.235	1.034	0.99	1.038	0.973	0.755	0.853	0.963	1.001	0.707	0.478	0.43	0.621	0	0.002	0.016	0.048	-0.014	0.003	0.003	0.006
35.1506	0.95	0.81	0.836	0.829	0.865	0.85	0.832	0.851	1.22	1.149	1.128	1.234	1.032	0.99	1.038	0.973	0.757	0.854	0.965	1.002	0.709	0.48	0.43	0.624	0	0.002	0.017	0.048	-0.014	0.003	0.003	0.006
35.3172	0.956	0.81	0.837	0.83	0.867	0.852	0.835	0.852	1.221	1.149	1.129	1.236	1.031	0.991	1.038	0.973	0.757	0.854	0.965	1.001	0.714	0.48	0.431	0.626	0.001	0.002	0.017	0.048	-0.014	0.003	0.003	0.006
35.4839	0.961	0.812	0.838	0.832	0.869	0.854	0.836	0.852	1.222	1.15	1.13	1.236	1.031	0.991	1.041	0.972	0.759	0.856	0.966	1.003	0.717	0.48	0.432	0.629	0.001	0.001	0.018	0.047	-0.014	0.003	0.003	0.006
35.6506	0.968	0.813	0.84	0.834	0.871	0.856	0.838	0.854	1.223	1.151	1.13	1.237	1.03	0.988	1.036	0.972	0.758	0.855	0.966	1.004	0.721	0.48	0.43	0.631	0.001	0.002	0.019	0.047	-0.014	0.003	0.003	0.006
35.8172	0.974	0.811	0.839	0.833	0.871	0.857	0.837	0.853	1.224	1.151	1.129	1.237	1.028	0.988	1.038	0.972	0.76	0.854	0.966	1.002	0.72	0.481	0.432	0.629	0.002	0.002	0.02	0.047	-0.014	0.003	0.003	0.006
35.9839	0.981	0.813	0.84	0.835	0.876	0.859	0.839	0.854	1.225	1.154	1.131	1.238	1.028	0.989	1.036	0.972	0.759	0.853	0.967	1.002	0.725	0.482	0.433	0.628	0.002	0.002	0.02	0.047	-0.014	0.003	0.003	0.006
36.1506	0.986	0.813	0.84	0.835	0.875	0.859	0.84	0.853	1.226	1.153	1.13	1.238	1.03	0.991	1.038	0.971	0.759	0.855	0.967	1.002	0.727	0.482	0.435	0.628	0.002	0.001	0.021	0.047	-0.014	0.003	0.003	0.006
36.3172	0.99	0.812	0.841	0.835	0.875	0.86	0.839	0.851	1.226	1.153	1.13	1.237	1.029	0.989	1.034	0.971	0.757	0.854	0.968	1.003	0.727	0.483	0.434	0.629	0.002	0.001	0.022	0.047	-0.014	0.003	0.003	0.006
36.4839	0.996	0.813	0.841	0.836	0.877	0.86	0.84	0.852	1.226	1.154	1.13	1.238	1.028	0.987	1.035	0.97	0.757	0.855	0.968	1.002	0.728	0.483	0.436	0.631	0.003	0.002	0.023	0.047	-0.014	0.003	0.003	0.006
36.6506	1	0.813	0.843	0.838	0.879	0.864	0.842	0.855	1.226	1.154	1.131	1.238	1.027	0.987	1.036	0.97	0.756	0.855	0.968	1.002	0.733	0.483	0.436	0.631	0.003	0.001	0.023	0.046	-0.014	0.003	0.003	0.006
36.8172	1.001	0.814	0.843	0.839	0.88	0.864	0.843	0.854	1.226	1.154	1.13	1.239	1.026	0.988	1.035	0.97	0.757	0.854	0.969	1.002	0.738	0.482	0.436	0.632	0.003	0.002	0.024	0.046	-0.014	0.003	0.003	0.006
36.9839	1.005	0.813	0.842	0.838	0.881	0.865	0.843	0.855	1.227	1.155	1.131	1.238	1.026	0.987	1.032	0.969	0.758	0.856	0.97	1.003	0.741	0.483	0.434	0.629	0.003	0.001	0.025	0.046	-0.015	0.003	0.003	0.006
37.1506	1.013	0.814	0.843	0.841	0.884	0.867	0.845	0.856	1.225	1.156	1.132	1.239	1.025	0.986	1.035	0.969	0.756	0.853	0.97	1.002	0.744	0.481	0.436	0.629	0.004	0.002	0.026	0.046	-0.015	0.003	0.003	0.006
37.3172	1.018	0.817	0.847	0.843	0.889	0.87	0.848	0.859	1.226	1.157	1.133	1.24	1.024	0.987	1.034	0.969	0.755	0.853	0.969	1.002	0.748	0.481	0.445	0.627	0.004	0.002	0.027	0.045	-0.015	0.002	0.003	0.006
37.4839	1.02	0.815	0.845	0.841	0.885	0.869	0.844	0.855	1.226	1.158	1.132	1.24	1.024	0.989	1.034	0.968	0.757	0.856	0.971	1.003	0.751	0.484	0.436	0.629	0.005	0.001	0.027	0.045	-0.015	0.003	0.003	0.006
37.6506	1.026	0.815	0.845	0.842	0.887	0.871	0.847	0.856	1.226	1.158	1.133	1.24	1.023	0.988	1.033	0.968	0.757	0.855	0.971	1.003	0.754	0.483	0.44	0.63	0.005	0.002	0.028	0.045	-0.015	0.003	0.003	0.006
37.8172	1.031	0.815	0.845	0.843	0.888	0.871	0.847	0.856	1.228	1.159	1.133	1.241	1.024	0.986	1.034	0.968	0.759	0.856	0.972	1.003	0.754	0.484	0.44	0.632	0.006	0.002	0.029	0.045	-0.015	0.003	0.003	0.006
37.9839	1.036	0.817	0.845	0.845	0.89	0.874	0.849	0.858	1.227	1.16	1.133	1.24	1.022	0.984	1.033	0.967	0.758	0.856	0.972	1.004	0.758	0.484	0.44	0.634	0.006	0.001	0.03	0.044	-0.015	0.002	0.003	0.006
38.1506	1.036	0.815	0.846	0.845	0.89	0.875	0.85	0.858	1.226	1.158	1.132	1.241	1.022	0.985	1.033	0.967	0.754	0.855	0.972	1.002	0.757	0.484	0.44	0.635	0.007	0.002	0.031	0.044	-0.015	0.003	0.003	0.006
38.3172	1.045	0.818	0.848	0.846	0.894	0.879	0.854	0.861	1.228	1.16	1.134	1.242	1.022	0.984	1.032	0.966	0.757	0.857	0.973	1.002	0.764	0.485	0.444	0.637	0.007	0.001	0.032	0.044	-0.015	0.003	0.003	0.006
38.4839	1.05	0.819	0.849	0.848	0.895	0.88	0.856	0.861	1.228	1.159	1.135	1.243	1.022	0.984	1.033	0.966	0.757	0.857	0.973	1.003	0.767	0.485	0.445	0.638	0.008	0.002	0.033	0.043	-0.015	0.003	0.003	0.006
38.6506	1.055	0.82	0.85	0.85	0.897	0.883	0.857	0.863	1.228	1.161	1.135	1.244	1.021	0.985	1.035	0.965	0.757	0.859	0.973	1.003	0.765	0.486	0.446	0.639	0.008	0.001	0.033	0.043	-0.015	0.002	0.003	0.006
38.8172	1.06	0.819	0.85	0.85	0.897	0.882	0.858	0.861	1.228	1.162	1.136	1.244	1.02	0.987	1.032	0.965	0.758	0.859	0.974	1.003	0.77	0.485	0.446	0.641	0.009	0.001	0.034	0.043	-0.015	0.003	0.003	0.006
38.9839	1.061	0.819	0.849	0.849	0.896	0.882	0.857	0.861	1.228	1.162	1.135	1.244	1.019	0.986	1.033	0.965	0.76	0.856	0.973	1.002	0.773	0.485	0.442	0.642	0.009	0.002	0.035	0.043	-0.015	0.003	0.003	0.006
39.1506	1.064	0.82	0.849	0.851	0.897	0.885	0.859	0.862	1.229	1.162	1.135	1.244	1.02	0.984	1.032	0.965	0.76	0.857	0.974	1.003	0.774	0.484	0.444	0.642	0.01	0.001	0.036	0.042	-0.015	0.002	0.003	0.006
39.3172	1.072	0.821	0.849	0.852	0.896	0.884	0.859	0.861	1.23	1.162	1.136	1.244	1.02	0.985	1.031	0.965	0.759	0.857	0.975	1.002	0.771	0.483	0.443	0.643	0.01	0.001	0.037	0.042	-0.015	0.003	0.003	0.006
39.4839	1.075	0.82	0.849	0.853	0.899	0.887	0.86	0.863	1.227	1.162	1.136	1.245	1.017	0.985	1.03	0.964	0.758	0.859	0.975	1.002	0.776	0.485	0.443	0.645	0.011	0.002	0.038	0.042	-0.015	0.003	0.003	0.006
39.6506	1.08	0.821	0.849	0.853	0.9	0.888	0.861	0.863	1.228	1.162	1.136	1.245	1.019	0.984	1.032	0.964	0.758	0.857	0.975	1.002	0.777	0.484	0.445	0.644	0.012	0.001	0.039	0.042	-0.015	0.003	0.003	0.006
39.8172	1.085	0.822	0.848	0.853	0.899	0.889	0.862	0.864	1.227	1.162	1.136	1.245	1.017	0.984	1.028	0.964	0.758	0.859	0.976	1.002	0.779	0.485	0.442	0.646	0.012	0.001	0.04	0.041	-0.015	0.002	0.003	0.006
39.9839	1.086	0.823	0.849	0.856	0.902	0.892	0.866	0.867	1.229	1.166	1.137	1.246	1.017	0.985	1.03	0.963	0.759	0.86	0.976	1.002	0.784	0.486	0.442	0.648	0.013	0.002	0.041	0.041	-0.015	0.003	0.003	0.006
40.1506	1.093	0.825	0.851	0.857	0.905	0.893	0.868	0.867	1.228	1.166	1.137	1.246	1.016	0.983	1.027	0.963	0.76	0.857	0.976	1.002	0.783	0.484	0.446	0.648	0.014	0.002	0.042	0.041	-0.016	0.002	0.003	0.006
40.3172	1.105	0.826	0.852	0.859	0.905	0.896	0.871	0.87	1.229	1.165	1.138	1.247	1.016	0.981	1.029	0.963	0.76	0.858	0.978	1.002	0.786	0.484	0.446	0.649	0.015	0.002	0.042	0.041	-0.016	0.002	0.003	0.006
40.4839	1.11	0.826	0.852	0.858	0.906	0.897	0.873	0.872	1.229	1.166	1.137	1.247	1.015	0.984	1.027	0.963	0.759	0.859	0.978	1.001	0.787	0.485	0.446	0.65	0.016	0.002	0.043	0.04	-0.016	0.002	0.003	0.006
40.6506	1.117	0.826	0.853	0.859	0.906	0.899	0.875	0.871	1.23	1.166	1.138	1.247	1.015	0.982	1.029	0.962	0.759	0.858	0.978	1.002	0.79	0.486	0.444	0.651	0.016	0.001	0.044	0.04	-0.016	0.002	0.003	0.006
40.8172	1.123	0.827	0.855	0.862	0.909	0.901	0.877	0.874	1.23	1.167	1.139	1.247	1.015	0.983	1.028	0.962	0.76	0.859	0.979	1.002	0.792	0.486	0.448	0.653	0.017	0.002	0.045	0.04	-0.016	0.003	0.003	0.006
40.9839	1.131	0.826	0.857	0.863	0.909	0.903	0.879	0.875	1.231	1.167	1.138	1.248	1.014	0.981	1.026	0.962	0.759	0.859	0.979	1.002	0.791	0.485	0.447	0.654	0.018	0.001	0.045	0.04	-0.016	0.002	0.003	0.006
41.1506	1.133	0.828	0.857	0.865	0.912	0.905	0.883	0.88	1.229	1.168	1.139	1.249	1.013	0.981	1.024	0.961	0.76	0.86	0.98	1.002	0.796	0.485	0.451	0.654	0.018	0.001	0.047	0.04	-0.016	0.002	0.003	0.006
41.3172	1.136	0.827	0.857	0.864	0.91	0.905	0.882	0.876	1.23	1.167	1.138	1.248	1.013	0.98	1.025	0.961	0.762	0.859	0.98	1.001	0.798	0.487	0.447	0.656	0.019	0.002	0.047	0.039	-0.016	0.003	0.003	0.006
41.4839	1.14	0.828	0.859	0.866	0.913	0.908	0.886	0.879	1.23	1.168	1.139	1.248	1.013	0.98	1.026	0.96	0.761	0.86	0.981	1.002	0.801	0.487	0.449	0.656	0.02	0.001	0.048	0.039	-0.016	0.002	0.003	0.006
41.6506	1.148	0.828	0.859	0.867	0.914	0.91	0.887	0.88	1.231	1.169	1.139	1.248	1.012	0.979	1.026	0.96	0.763	0.859	0.981	1.001	0.801	0.486	0.448	0.658	0.021	0.001	0.049	0.039	-0.016	0.002	0.003	0.006
41.8172	1.156	0.831	0.863	0.871	0.918	0.915	0.892	0.885	1.232	1.169	1.14	1.249	1.011	0.98	1.026	0.96	0.761	0.86	0.981	1	0.804	0.486	0.454	0.658	0.021	0.002	0.05	0.039	-0.016	0.002	0.003	0.006
41.9839	1.167	0.83	0.863	0.871	0.918	0.916	0.893	0.884	1.231	1.168	1.14	1.249	1.011	0.98	1.023	0.96	0.762	0.861	0.981	1	0.803	0.485	0.452	0.659	0.022	0.002	0.051	0.039	-0.016	0.003	0.003	0.006
42.1506	1.173	0.832	0.864	0.872	0.918	0.917	0.895	0.885	1.231	1.17	1.14	1.249	1.01	0.979	1.025	0.959	0.763	0.861	0.982	1.001	0.805	0.485	0.453	0.66	0.023	0.002	0.052	0.039	-0.016	0.002	0.003	0.006
42.3172	1.182	0.832	0.864	0.873	0.919	0.919	0.897	0.886	1.232	1.17	1.14	1.249	1.009	0.98	1.025	0.959	0.762	0.861	0.982	0.999	0.807	0.486	0.452	0.66	0.023	0.002	0.052	0.039	-0.016	0.002	0.003	0.006
42.4839	1.189	0.834	0.866	0.876	0.921	0.921	0.9	0.889	1.231	1.17	1.14	1.25	1.01	0.979	1.026	0.959	0.761	0.859	0.983	1	0.808	0.486	0.451	0.661	0.024	0.002	0.053	0.038	-0.016	0.002	0.003	0.006
42.6506	1.191	0.834	0.866	0.877	0.921	0.921	0.9	0.887	1.23	1.17	1.139	1.25	1.009	0.979	1.023	0.958	0.763	0.861	0.983	1	0.81	0.487	0.454	0.664	0.025	0.002	0.054	0.038	-0.016	0.002	0.003	0.006
42.8172	1.197	0.836	0.868	0.88	0.925	0.926	0.905	0.891	1.23	1.169	1.14	1.25	1.008	0.977	1.025	0.958	0.763	0.863	0.983	0.999	0.814	0.488	0.457	0.663	0.025	0.002	0.055	0.038	-0.016	0.002	0.003	0.006
42.9839	1.197	0.835	0.868	0.882	0.925	0.927	0.905	0.891	1.231	1.171	1.141	1.251	1.008	0.978	1.023	0.958	0.763	0.863	0.983	1.001	0.814	0.488	0.456	0.665	0.026	0.002	0.056	0.038	-0.017	0.002	0.003	0.006
43.1506	1.202	0.835	0.869	0.882	0.926	0.929	0.908	0.894	1.23	1.17	1.141	1.252	1.008	0.977	1.023	0.957	0.763	0.861	0.984	1	0.816	0.488	0.457	0.665	0.026	0.001	0.056	0.038	-0.017	0.002	0.003	0.006
43.3172	1.213	0.835	0.871	0.884	0.927	0.931	0.91	0.896	1.23	1.171	1.142	1.252	1.007	0.978	1.023	0.956	0.763	0.862	0.985	0.999	0.817	0.487	0.454	0.667	0.026	0.001	0.057	0.038	-0.017	0.002	0.003	0.006
43.4839	1.219	0.835	0.87	0.884	0.927	0.932	0.911	0.898	1.23	1.171	1.142	1.253	1.007	0.979	1.023	0.957	0.763	0.863	0.985	1	0.823	0.487	0.455	0.667	0.027	0.002	0.057	0.038	-0.017	0.002	0.003	0.006
43.6506	1.224	0.835	0.872	0.885	0.927	0.934	0.912	0.898	1.232	1.173	1.143	1.253	1.006	0.979	1.024	0.956	0.764	0.861	0.985	1	0.826	0.488	0.457	0.669	0.027	0.001	0.059	0.038	-0.017	0.002	0.003	0.006
43.8172	1.223	0.836	0.872	0.886	0.931	0.936	0.914	0.9	1.23	1.172	1.143	1.253	1.007	0.978	1.024	0.956	0.764	0.862	0.985	1	0.829	0.488	0.458	0.671	0.028	0.002	0.059	0.038	-0.017	0.002	0.003	0.006
43.9839	1.225	0.837	0.874	0.889	0.933	0.94	0.917	0.901	1.229	1.173	1.143	1.254	1.006	0.977	1.021	0.956	0.764	0.862	0.985	1	0.831	0.488	0.458	0.671	0.028	0.002	0.06	0.038	-0.017	0.002	0.003	0.006
44.1506	1.228	0.838	0.875	0.891	0.934	0.942	0.919	0.907	1.229	1.173	1.144	1.255	1.004	0.977	1.019	0.955	0.764	0.861	0.986	0.999	0.837	0.488	0.459	0.672	0.028	0.001	0.061	0.038	-0.017	0.002	0.003	0.006
44.3172	1.235	0.838	0.876	0.891	0.935	0.944	0.92	0.909	1.229	1.174	1.144	1.254	1.004	0.976	1.022	0.955	0.765	0.861	0.986	0.999	0.837	0.489	0.461	0.673	0.028	0.001	0.061	0.038	-0.017	0.002	0.003	0.006
44.4839	1.234	0.837	0.874	0.89	0.934	0.944	0.921	0.908	1.228	1.175	1.144	1.254	1.003	0.977	1.021	0.955	0.764	0.862	0.986	0.999	0.832	0.487	0.46	0.675	0.029	0.002	0.063	0.038	-0.017	0.002	0.003	0.006
44.6506	1.236	0.838	0.876	0.892	0.936	0.947	0.923	0.91	1.229	1.173	1.144	1.255	1.003	0.977	1.022	0.954	0.766	0.864	0.987	0.997	0.832	0.487	0.459	0.675	0.029	0.002	0.063	0.038	-0.017	0.002	0.003	0.006
44.8172	1.238	0.838	0.875	0.893	0.937	0.947	0.924	0.911	1.229	1.174	1.144	1.256	1.002	0.977	1.019	0.954	0.766	0.865	0.987	0.999	0.833	0.489	0.463	0.676	0.03	0.002	0.064	0.038	-0.017	0.002	0.003	0.006
44.9839	1.245	0.84	0.877	0.896	0.939	0.949	0.927	0.914	1.227	1.175	1.144	1.256	1.002	0.975	1.02	0.954	0.766	0.863	0.988	0.999	0.834	0.488	0.46	0.678	0.029	0.002	0.065	0.037	-0.017	0.002	0.003	0.006
45.1506	1.256	0.841	0.878	0.899	0.944	0.952	0.931	0.918	1.228	1.175	1.145	1.257	1.001	0.973	1.019	0.953	0.765	0.864	0.988	0.998	0.838	0.489	0.464	0.68	0.029	0.002	0.066	0.037	-0.017	0.002	0.003	0.006
45.3172	1.24	0.84	0.878	0.9	0.942	0.953	0.931	0.919	1.228	1.175	1.145	1.257	1.002	0.976	1.018	0.954	0.766	0.863	0.988	0.998	0.839	0.488	0.46	0.68	0.029	0.002	0.067	0.037	-0.017	0.002	0.003	0.006
45.4839	1.223	0.839	0.877	0.9	0.943	0.954	0.931	0.92	1.228	1.177	1.145	1.257	1	0.974	1.02	0.953	0.766	0.864	0.988	0.997	0.839	0.489	0.463	0.681	0.029	0.002	0.068	0.037	-0.017	0.002	0.003	0.006
45.6506	1.224	0.841	0.88	0.903	0.946	0.957	0.934	0.925	1.229	1.176	1.146	1.258	1.001	0.973	1.019	0.953	0.766	0.862	0.988	0.997	0.843	0.49	0.461	0.682	0.029	0.002	0.068	0.037	-0.017	0.002	0.003	0.006
45.8172	1.228	0.841	0.88	0.907	0.948	0.959	0.936	0.927	1.227	1.176	1.146	1.258	0.999	0.973	1.018	0.952	0.766	0.86	0.989	0.997	0.845	0.489	0.465	0.683	0.029	0.002	0.069	0.037	-0.017	0.002	0.003	0.006
45.9839	1.23	0.842	0.882	0.908	0.951	0.96	0.936	0.929	1.227	1.175	1.146	1.258	0.999	0.973	1.018	0.952	0.768	0.863	0.989	0.997	0.845	0.489	0.463	0.684	0.029	0.002	0.07	0.037	-0.017	0.002	0.003	0.006

## Sheet: 1B, S3 right
Time, h	0 μM AgNO3								0.06 μM				0.12 μM				0.24 μM				0.49 μM				0.98 μM				1.95 μM
0.150556	0	0	0	0	0	0	0.001	0	0	0.001	0	0	0.001	0	0	0	0	0	0	0	0.001	0	0.001	0	0	0	0.001	0	0.001	-0.001	0	0
0.317222	0	0	0	0	0	0	0.001	0	0	0	0	0	0.001	0	0	0	0	0	0	0	0.001	0	0.001	0	-2.004e-06	0	0.001	0	0.001	-0.001	0.001	0
0.483889	-0.001	0	0	0	0	0	0.001	0	0.001	0.001	0	0	0.001	0	0	0	0	0	0.001	0	0	0	0.001	0	-0.000995998	0	0.001	0	0.001	-0.001	0.001	0
0.650556	0	0	0.001	0	0.001	0.001	0.001	0	0.001	0.001	0	0	0.001	0	0	0	0	0	0.001	0	0.001	0	0.001	0	0	6.00002e-06	0.001	0	0.001	-0.001	0.001	0
0.817222	0	0	0.001	0.001	0.001	0.001	0.001	0	0.001	0.001	0	0	0.001	0	0.001	0	0	0	0.001	0	0.001	0	0.001	0	0	0.000991996	0.001	0	0.001	-0.001	0.001	0
0.983889	0.001	0.001	0.001	0.001	0.001	0.001	0.002	0.001	0.001	0.001	0.001	0.001	0.001	0.001	0.001	0	0	0	0.001	0	0.001	0	0.001	0	0	1.0002e-05	0.001	0	0.001	-0.001	0.001	0
1.15056	0.003	0.001	0.002	0.002	0.002	0.002	0.003	0.002	0.001	0.002	0.001	0.001	0.001	0.001	0.001	0	0	0	0.001	0	0.001	0	0.001	0	0	0.001	0.001	0	0	-0.001	0.001	0
1.31722	0.003	0.002	0.003	0.003	0.003	0.003	0.004	0.003	0.002	0.002	0.002	0.002	0.001	0.001	0.001	0.001	0	0	0.001	0	0.001	0	0.001	0	0	0.000985996	0.001	0	0	-0.001	0.001	0
1.48389	0.004	0.004	0.004	0.004	0.004	0.005	0.005	0.004	0.003	0.003	0.002	0.003	0.002	0.002	0.002	0.001	0	0	0.001	0	0.001	0	0.001	0	0	1.6002e-05	0.001	0	0	-0.001	0.001	0
1.65056	0.007	0.006	0.007	0.006	0.006	0.007	0.007	0.006	0.004	0.005	0.004	0.005	0.003	0.002	0.003	0.003	0	0	0.001	0	0.001	0	0.001	0	0	0.001	0.001	0	0	-0.001	0.001	0
1.81722	0.01	0.009	0.01	0.009	0.009	0.01	0.01	0.009	0.006	0.006	0.006	0.007	0.004	0.004	0.004	0.004	0	0	0.001	0	0.001	0	0.001	0	0	0.000979996	0.001	0	0.001	-0.001	0.001	0
1.98389	0.015	0.013	0.013	0.013	0.012	0.013	0.014	0.012	0.009	0.009	0.008	0.01	0.005	0.005	0.006	0.006	0	0	0.001	0	0.001	0	0.001	0	0	2.2002e-05	0.001	0	0.001	-0.001	0.001	0
2.15056	0.021	0.018	0.018	0.017	0.016	0.018	0.018	0.017	0.012	0.013	0.012	0.013	0.007	0.007	0.009	0.01	0	0	0.001	0	0.001	0	0.001	0	0	0.001	0.001	0	0.001	-0.001	0.001	0
2.31722	0.028	0.025	0.025	0.024	0.022	0.024	0.025	0.023	0.017	0.017	0.017	0.018	0.01	0.01	0.012	0.014	0	0	0.001	0	0.001	0	0.001	0	0	0.001	0.001	0	0.001	-0.001	0.001	0.001
2.48389	0.038	0.034	0.033	0.031	0.028	0.032	0.032	0.029	0.023	0.023	0.022	0.022	0.013	0.015	0.017	0.02	0	0	0.001	0	0.001	0	0.001	0	0	0.001	0.001	0	0.001	-0.001	0.001	0
2.65056	0.049	0.044	0.043	0.041	0.037	0.042	0.041	0.039	0.031	0.031	0.03	0.027	0.017	0.02	0.024	0.027	0	0	0.001	0	0.001	0	0.001	0	0	0.001	0.001	0	0.001	-0.001	0.001	0
2.81722	0.061	0.055	0.054	0.052	0.046	0.052	0.051	0.048	0.04	0.04	0.039	0.031	0.022	0.026	0.032	0.036	0.001	0	0.001	0	0.001	0	0.001	0	0	0.001	0.001	0	0.001	-0.001	0.001	0
2.98389	0.074	0.067	0.066	0.063	0.056	0.063	0.063	0.059	0.05	0.049	0.047	0.034	0.029	0.034	0.041	0.045	0.001	0.001	0.001	0	0.001	0.001	0.001	0	0	0.001	0.001	0	0.001	-0.001	0.001	0.001
3.15056	0.088	0.08	0.08	0.076	0.067	0.075	0.075	0.069	0.06	0.059	0.057	0.038	0.037	0.042	0.05	0.055	0.001	0.001	0.002	0.001	0.001	0.001	0.001	0	0	0.001	0.001	0	0.001	-0.001	0.001	0.001
3.31722	0.103	0.096	0.094	0.089	0.079	0.087	0.085	0.079	0.07	0.068	0.067	0.044	0.045	0.05	0.06	0.066	0.001	0.001	0.002	0.001	0.001	0.001	0.001	0.001	0	0.001	0.001	0.001	0.001	-0.001	0.001	0.001
3.48389	0.118	0.112	0.109	0.103	0.091	0.1	0.097	0.09	0.083	0.08	0.078	0.053	0.055	0.058	0.07	0.077	0.001	0.001	0.002	0.001	0.001	0.001	0.001	0.001	0	0.001	0.001	0.001	0.001	-0.001	0.001	0.001
3.65056	0.134	0.129	0.127	0.118	0.104	0.114	0.109	0.101	0.094	0.091	0.089	0.064	0.065	0.069	0.081	0.088	0.001	0.002	0.003	0.002	0.001	0.001	0.001	0.001	0	0.001	0.001	0	0.001	-0.001	0.001	0
3.81722	0.155	0.151	0.146	0.136	0.118	0.131	0.121	0.113	0.107	0.105	0.098	0.077	0.076	0.08	0.09	0.098	0.002	0.002	0.004	0.003	0.001	0.001	0.001	0.001	0	0.001	0.001	0.001	0.001	-0.001	0.001	0.001
3.98389	0.177	0.174	0.171	0.156	0.136	0.149	0.14	0.13	0.122	0.119	0.109	0.094	0.088	0.09	0.097	0.106	0.003	0.003	0.005	0.004	0.001	0.001	0.001	0.001	0	0.001	0.001	0.001	0.001	-0.001	0.001	0.001
4.15056	0.199	0.197	0.192	0.176	0.155	0.167	0.16	0.149	0.14	0.138	0.125	0.116	0.101	0.104	0.109	0.119	0.003	0.005	0.006	0.005	0.001	0.001	0.001	0.001	0	0.001	0.001	0.001	0.001	-0.001	0.001	0.001
4.31722	0.22	0.218	0.212	0.197	0.175	0.188	0.179	0.17	0.158	0.156	0.143	0.136	0.119	0.122	0.125	0.135	0.004	0.006	0.008	0.007	0.002	0.001	0.002	0.001	0	0.001	0.001	0	0.001	-0.001	0.001	0.001
4.48389	0.248	0.244	0.236	0.22	0.197	0.211	0.203	0.193	0.179	0.176	0.161	0.156	0.138	0.141	0.146	0.155	0.006	0.008	0.01	0.009	0.002	0.001	0.002	0.001	0	0.001	0.001	0.001	0.001	-0.001	0.001	0.001
4.65056	0.283	0.275	0.265	0.251	0.226	0.239	0.231	0.222	0.201	0.199	0.184	0.181	0.159	0.162	0.165	0.181	0.008	0.011	0.013	0.011	0.002	0.001	0.002	0.001	0	0.001	0.001	0.001	0.001	-0.001	0.001	0.001
4.81722	0.329	0.316	0.304	0.289	0.263	0.276	0.265	0.256	0.231	0.228	0.212	0.211	0.184	0.184	0.189	0.211	0.01	0.014	0.016	0.014	0.002	0.001	0.002	0.001	0	0.001	0.001	0.001	0.001	-0.001	0.001	0.001
4.98389	0.382	0.368	0.352	0.335	0.305	0.32	0.303	0.294	0.266	0.263	0.245	0.243	0.211	0.211	0.216	0.242	0.013	0.017	0.021	0.017	0.001	0.001	0.002	0.001	0	0.001	0.001	0.001	0.001	-0.001	0.001	0.001
5.15056	0.437	0.422	0.405	0.387	0.352	0.369	0.35	0.336	0.306	0.302	0.281	0.282	0.242	0.24	0.245	0.278	0.016	0.021	0.025	0.02	0.002	0.001	0.002	0.001	0	0.001	0.001	0.001	0.001	-0.001	0.001	0.001
5.31722	0.489	0.472	0.458	0.44	0.401	0.42	0.398	0.382	0.352	0.348	0.324	0.322	0.278	0.276	0.283	0.313	0.02	0.027	0.031	0.024	0.002	0.001	0.002	0.001	0	0.001	0.001	0.001	0.001	-0.001	0.001	0.001
5.48389	0.527	0.509	0.495	0.479	0.441	0.461	0.44	0.429	0.395	0.395	0.37	0.372	0.32	0.319	0.322	0.354	0.024	0.032	0.036	0.028	0.002	0.001	0.002	0.001	0	0.001	0.001	0	0.001	-0.001	0.001	0.001
5.65056	0.564	0.543	0.528	0.517	0.477	0.499	0.477	0.466	0.423	0.427	0.411	0.426	0.364	0.362	0.369	0.403	0.029	0.037	0.04	0.032	0.002	0.001	0.002	0.001	0	0.001	0.001	0.001	0.001	-0.001	0.001	0.001
5.81722	0.603	0.578	0.565	0.554	0.512	0.533	0.512	0.507	0.453	0.459	0.442	0.474	0.401	0.4	0.415	0.448	0.033	0.04	0.044	0.034	0.002	0.001	0.002	0.001	0	0.001	0.001	0.001	0.001	-0.001	0.001	0.001
5.98389	0.668	0.618	0.608	0.608	0.566	0.585	0.548	0.552	0.487	0.49	0.476	0.521	0.432	0.429	0.447	0.501	0.037	0.043	0.048	0.038	0.002	0.001	0.002	0.001	0	0.001	0.001	0.001	0.001	-0.001	0.001	0.001
6.15056	0.743	0.67	0.697	0.699	0.645	0.675	0.64	0.628	0.525	0.529	0.513	0.563	0.464	0.46	0.483	0.527	0.04	0.046	0.052	0.042	0.002	0.001	0.002	0.001	0	0.001	0.001	0.001	0.001	-0.001	0.001	0.001
6.31722	0.762	0.719	0.747	0.732	0.676	0.733	0.694	0.71	0.569	0.574	0.558	0.599	0.493	0.494	0.519	0.557	0.045	0.051	0.058	0.05	0.002	0.001	0.002	0.001	0	0.001	0.001	0.001	0.001	-0.001	0.001	0.001
6.48389	0.791	0.752	0.768	0.761	0.707	0.753	0.723	0.733	0.623	0.628	0.606	0.641	0.531	0.533	0.562	0.595	0.05	0.059	0.066	0.06	0.002	0.001	0.002	0.001	0	0.001	0.001	0	0.001	-0.001	0.001	0.001
6.65056	0.822	0.784	0.802	0.789	0.743	0.786	0.756	0.768	0.713	0.72	0.655	0.752	0.59	0.593	0.623	0.646	0.058	0.069	0.076	0.072	0.002	0.001	0.002	0.001	0	0.001	0.001	0.001	0.001	-0.001	0.001	0.001
6.81722	0.845	0.808	0.826	0.812	0.765	0.808	0.781	0.793	0.726	0.73	0.687	0.814	0.657	0.663	0.667	0.691	0.067	0.083	0.09	0.089	0.002	0.001	0.002	0.001	0	0.001	0.001	0.001	0.001	-0.001	0.001	0.001
6.98389	0.867	0.83	0.847	0.829	0.786	0.828	0.801	0.812	0.727	0.731	0.711	0.808	0.727	0.702	0.698	0.727	0.079	0.1	0.109	0.109	0.002	0.001	0.002	0.001	0	0.001	0.001	0.001	0.001	-0.001	0.001	0.001
7.15056	0.886	0.848	0.865	0.843	0.799	0.842	0.814	0.829	0.741	0.748	0.729	0.821	0.732	0.724	0.724	0.744	0.095	0.121	0.132	0.131	0.002	0.001	0.002	0.001	0	0.001	0.001	0.001	0.001	-0.001	0.001	0.001
7.31722	0.901	0.861	0.877	0.856	0.811	0.854	0.827	0.841	0.752	0.76	0.748	0.835	0.771	0.744	0.745	0.773	0.116	0.145	0.156	0.155	0.002	0.001	0.002	0.001	0	0.001	0.001	0.001	0.001	-0.001	0.001	0.001
7.48389	0.91	0.868	0.889	0.863	0.819	0.861	0.836	0.85	0.759	0.766	0.761	0.875	0.771	0.756	0.759	0.791	0.139	0.169	0.18	0.18	0.002	0.001	0.002	0.001	0	0.001	0.001	0.001	0.001	-0.001	0.001	0.001
7.65056	0.92	0.875	0.899	0.869	0.826	0.868	0.841	0.857	0.766	0.772	0.769	0.878	0.781	0.763	0.769	0.804	0.163	0.197	0.208	0.21	0.002	0.001	0.002	0.001	0	0.001	0.001	0	0.001	-0.001	0.001	0.001
7.81722	0.927	0.878	0.905	0.873	0.833	0.874	0.849	0.864	0.771	0.778	0.776	0.867	0.793	0.765	0.774	0.813	0.189	0.228	0.239	0.244	0.002	0.001	0.002	0.001	0	0.001	0.001	0.001	0.001	-0.001	0.001	0.001
7.98389	0.931	0.88	0.911	0.876	0.836	0.879	0.853	0.869	0.774	0.782	0.767	0.869	0.809	0.767	0.78	0.822	0.219	0.263	0.274	0.283	0.002	0.001	0.002	0.002	0	0.001	0.001	0	0.001	-0.001	0.001	0.001
8.15056	0.936	0.884	0.913	0.88	0.842	0.882	0.861	0.872	0.778	0.784	0.774	0.87	0.805	0.771	0.786	0.831	0.253	0.303	0.315	0.329	0.002	0.001	0.002	0.002	0	0.001	0.002	0.001	0.001	-0.001	0.001	0.001
8.31722	0.941	0.886	0.918	0.884	0.845	0.889	0.866	0.876	0.786	0.785	0.785	0.874	0.807	0.774	0.791	0.834	0.288	0.347	0.36	0.378	0.002	0.001	0.002	0.002	0	0.001	0.001	0.001	0.001	-0.001	0.001	0.001
8.48389	0.944	0.889	0.919	0.892	0.85	0.893	0.872	0.881	0.79	0.788	0.782	0.876	0.81	0.779	0.792	0.839	0.33	0.39	0.406	0.428	0.002	0.001	0.002	0.002	0	0.001	0.001	0.001	0.001	-0.001	0.001	0.001
8.65056	0.945	0.891	0.921	0.891	0.856	0.894	0.877	0.885	0.785	0.788	0.778	0.878	0.818	0.783	0.794	0.844	0.37	0.425	0.447	0.468	0.003	0.001	0.002	0.003	0	0.001	0.001	0.001	0.001	-0.001	0.001	0.001
8.81722	0.946	0.895	0.922	0.895	0.859	0.897	0.88	0.888	0.782	0.792	0.787	0.883	0.817	0.783	0.792	0.837	0.402	0.455	0.481	0.507	0.003	0.002	0.002	0.003	0	0.001	0.002	0.001	0.001	-0.001	0.001	0.001
8.98389	0.947	0.894	0.917	0.896	0.872	0.902	0.885	0.891	0.783	0.789	0.786	0.883	0.814	0.784	0.793	0.842	0.433	0.49	0.518	0.545	0.003	0.002	0.002	0.004	0	0.001	0.001	0	0.001	-0.001	0.001	0.001
9.15056	0.945	0.895	0.909	0.89	0.87	0.901	0.886	0.889	0.782	0.792	0.787	0.886	0.813	0.785	0.795	0.841	0.465	0.528	0.56	0.59	0.004	0.002	0.003	0.006	0	0.001	0.002	0.001	0.001	-0.001	0.001	0.001
9.31722	0.944	0.895	0.909	0.879	0.875	0.9	0.886	0.889	0.783	0.791	0.786	0.889	0.811	0.788	0.796	0.844	0.513	0.584	0.645	0.644	0.005	0.003	0.003	0.007	0	0.001	0.002	0.001	0.001	-0.001	0.001	0.001
9.48389	0.942	0.894	0.908	0.877	0.876	0.896	0.886	0.889	0.783	0.791	0.782	0.892	0.811	0.788	0.798	0.845	0.56	0.648	0.736	0.689	0.006	0.004	0.004	0.008	0	0.001	0.002	0.001	0.001	-0.001	0.001	0.001
9.65056	0.943	0.893	0.903	0.869	0.876	0.894	0.883	0.886	0.784	0.789	0.777	0.889	0.808	0.786	0.797	0.845	0.603	0.705	0.748	0.717	0.007	0.004	0.005	0.01	0	0.001114	0.001	0.001	0.001	-0.001	0.001	0.001
9.81722	0.942	0.892	0.897	0.87	0.873	0.892	0.884	0.886	0.782	0.786	0.775	0.891	0.807	0.787	0.798	0.841	0.645	0.719	0.768	0.741	0.009	0.006	0.005	0.012	0	0.001884	0.001	0	0.001	-0.001	0.001	0.001
9.98389	0.944	0.892	0.898	0.872	0.875	0.891	0.883	0.886	0.78	0.788	0.777	0.894	0.805	0.787	0.8	0.841	0.671	0.741	0.791	0.76	0.011	0.007	0.007	0.015	0	0.001118	0.001	0.001	0.001	-0.001	0.001	0.001
10.1506	0.941	0.892	0.892	0.872	0.873	0.888	0.882	0.887	0.778	0.788	0.777	0.893	0.799	0.784	0.8	0.841	0.697	0.752	0.8	0.775	0.014	0.009	0.009	0.018	0	0.002	0.001	0.001	0.001	-0.001	0.001	0.001
10.3172	0.937	0.893	0.898	0.874	0.872	0.888	0.883	0.887	0.779	0.791	0.781	0.897	0.801	0.783	0.798	0.838	0.718	0.759	0.805	0.784	0.018	0.011	0.01	0.023	0	0.002	0.001	0.001	0.001	-0.001	0.001	0.001
10.4839	0.933	0.893	0.9	0.876	0.876	0.885	0.882	0.886	0.778	0.793	0.784	0.899	0.797	0.781	0.798	0.837	0.729	0.767	0.814	0.789	0.022	0.014	0.013	0.028	0	0.002	0.001	0	0.001	-0.001	0.001	0.001
10.6506	0.931	0.895	0.9	0.878	0.874	0.885	0.881	0.886	0.78	0.786	0.788	0.906	0.798	0.779	0.799	0.837	0.741	0.771	0.816	0.794	0.027	0.016	0.016	0.033	0	0.002	0.002	0.001	0.001	-0.001	0.001	0.001
10.8172	0.931	0.894	0.9	0.877	0.872	0.884	0.879	0.886	0.78	0.788	0.789	0.903	0.798	0.778	0.799	0.836	0.746	0.771	0.816	0.794	0.032	0.018	0.019	0.039	0	0.002	0.001	0.001	0.001	-0.001	0.001	0.001
10.9839	0.932	0.896	0.899	0.877	0.873	0.883	0.88	0.885	0.781	0.79	0.793	0.913	0.798	0.777	0.799	0.836	0.755	0.773	0.819	0.797	0.038	0.021	0.023	0.046	0	0.002	0.001	0.001	0.001	-0.001	0.001	0.001
11.1506	0.931	0.894	0.899	0.878	0.873	0.883	0.88	0.887	0.783	0.789	0.793	0.908	0.799	0.775	0.799	0.839	0.757	0.776	0.819	0.794	0.044	0.024	0.027	0.054	0	0.002	0.002	0.001	0.001	-0.001	0.001	0.001
11.3172	0.933	0.897	0.894	0.879	0.873	0.885	0.88	0.889	0.783	0.789	0.794	0.916	0.801	0.773	0.799	0.839	0.765	0.777	0.823	0.793	0.049	0.028	0.031	0.063	0	0.002	0.002	0	0.001	-0.001	0.001	0.001
11.4839	0.93	0.897	0.9	0.879	0.871	0.883	0.88	0.887	0.784	0.79	0.797	0.909	0.802	0.774	0.799	0.838	0.769	0.774	0.823	0.797	0.054	0.034	0.035	0.073	0	0.002	0.002	0	0.001	-0.001	0.001	0.001
11.6506	0.929	0.896	0.892	0.878	0.872	0.884	0.881	0.888	0.784	0.792	0.796	0.917	0.802	0.771	0.799	0.839	0.772	0.776	0.826	0.796	0.057	0.041	0.039	0.082	0	0.002	0.002	0.001	0.001	-0.001	0.001	0.001
11.8172	0.931	0.896	0.896	0.878	0.872	0.881	0.879	0.89	0.784	0.791	0.799	0.915	0.8	0.773	0.799	0.84	0.775	0.776	0.827	0.803	0.06	0.05	0.045	0.095	0	0.002	0.002	0.001	0.001	0	0.001	0.001
11.9839	0.931	0.892	0.896	0.878	0.868	0.88	0.877	0.889	0.785	0.791	0.801	0.916	0.801	0.77	0.8	0.841	0.776	0.778	0.829	0.808	0.062	0.06	0.054	0.112	0	0.002	0.002	0.001	0.001	-0.001	0.001	0.001
12.1506	0.93	0.892	0.894	0.879	0.867	0.879	0.877	0.888	0.784	0.791	0.8	0.921	0.801	0.768	0.8	0.841	0.777	0.778	0.832	0.81	0.064	0.074	0.065	0.135	0	0.002	0.002	0.001	0.001	-0.001	0.001	0.001
12.3172	0.928	0.894	0.894	0.877	0.868	0.879	0.879	0.89	0.785	0.791	0.799	0.922	0.8	0.767	0.799	0.84	0.781	0.779	0.83	0.812	0.072	0.091	0.078	0.158	0	0.002	0.002	0.001	0.001	0	0.001	0.001
12.4839	0.929	0.892	0.896	0.876	0.867	0.879	0.876	0.889	0.785	0.789	0.8	0.924	0.801	0.768	0.801	0.842	0.781	0.778	0.826	0.814	0.085	0.113	0.095	0.186	0.000147993	0.002	0.002	0.001	0.001	-0.001	0.001	0.001
12.6506	0.929	0.891	0.895	0.875	0.865	0.877	0.876	0.89	0.785	0.788	0.8	0.925	0.799	0.767	0.8	0.841	0.783	0.779	0.826	0.813	0.106	0.137	0.117	0.219	0.001	0.002	0.002	0.001	0.001	-0.001	0.001	0.001
12.8172	0.928	0.889	0.894	0.876	0.868	0.877	0.875	0.89	0.786	0.788	0.797	0.926	0.799	0.765	0.8	0.842	0.787	0.778	0.828	0.816	0.133	0.163	0.141	0.251	0.001	0.002	0.003	0.001	0.001	-0.001	0.001	0.001
12.9839	0.931	0.888	0.895	0.874	0.866	0.876	0.876	0.89	0.785	0.788	0.798	0.926	0.799	0.765	0.799	0.843	0.786	0.779	0.825	0.815	0.163	0.192	0.164	0.287	0.001	0.002	0.003	0.001	0.001	-0.001	0.001	0.001
13.1506	0.929	0.888	0.895	0.874	0.864	0.876	0.874	0.89	0.784	0.785	0.803	0.926	0.798	0.767	0.8	0.844	0.789	0.782	0.834	0.811	0.198	0.224	0.192	0.328	0.00115598	0.002	0.003	0	0.001	-0.001	0.001	0.001
13.3172	0.928	0.886	0.895	0.872	0.864	0.875	0.873	0.889	0.786	0.785	0.805	0.927	0.799	0.767	0.799	0.844	0.787	0.781	0.829	0.814	0.232	0.261	0.223	0.37	0.002	0.002	0.004	0	0.001	-0.001	0.001	0.001
13.4839	0.928	0.886	0.894	0.872	0.864	0.873	0.87	0.889	0.785	0.785	0.8	0.926	0.799	0.764	0.799	0.844	0.788	0.78	0.828	0.814	0.267	0.299	0.26	0.411	0.00215999	0.002	0.005	0.001	0.001	-0.001	0.001	0.001
13.6506	0.926	0.883	0.893	0.871	0.866	0.872	0.873	0.89	0.785	0.785	0.797	0.926	0.8	0.764	0.798	0.845	0.789	0.78	0.823	0.815	0.3	0.344	0.301	0.449	0.003	0.002	0.005	0.001	0.001	-0.001	0.001	0.001
13.8172	0.928	0.885	0.895	0.872	0.862	0.873	0.871	0.887	0.785	0.784	0.799	0.927	0.797	0.766	0.798	0.843	0.791	0.779	0.82	0.812	0.329	0.387	0.347	0.484	0.003	0.002	0.006	0	0.001	-0.001	0.001	0.001
13.9839	0.928	0.883	0.894	0.87	0.864	0.872	0.873	0.887	0.785	0.783	0.796	0.927	0.796	0.763	0.797	0.843	0.793	0.776	0.821	0.815	0.36	0.424	0.396	0.516	0.00316599	0.002	0.007	0.001	0.001	-0.001	0.001	0.001
14.1506	0.927	0.883	0.896	0.87	0.864	0.871	0.87	0.883	0.783	0.781	0.801	0.927	0.796	0.764	0.796	0.843	0.795	0.776	0.815	0.817	0.404	0.452	0.445	0.566	0.00416798	0.002	0.009	0	0.001	-0.001	0.001	0.001
14.3172	0.927	0.883	0.896	0.868	0.866	0.87	0.871	0.884	0.784	0.78	0.803	0.926	0.795	0.767	0.796	0.843	0.8	0.777	0.822	0.818	0.447	0.482	0.482	0.643	0.00517001	0.002	0.011	0.001	0.001	-0.001	0.001	0.001
14.4839	0.927	0.883	0.896	0.868	0.866	0.87	0.871	0.883	0.783	0.779	0.805	0.924	0.794	0.765	0.794	0.84	0.802	0.776	0.811	0.818	0.483	0.517	0.515	0.738	0.00617199	0.002	0.013	0.001	0.001	-0.001	0.001	0.001
14.6506	0.926	0.882	0.895	0.869	0.865	0.869	0.869	0.884	0.784	0.78	0.801	0.926	0.794	0.762	0.794	0.84	0.802	0.774	0.81	0.815	0.522	0.563	0.556	0.789	0.00717398	0.002	0.015	0	0.001	-0.001	0.001	0.001
14.8172	0.925	0.881	0.901	0.869	0.864	0.868	0.869	0.885	0.782	0.778	0.806	0.915	0.792	0.767	0.792	0.84	0.803	0.776	0.813	0.828	0.566	0.596	0.595	0.81	0.00817601	0.002	0.018	0.001	0.001	-0.001	0.001	0.001
14.9839	0.925	0.88	0.9	0.868	0.865	0.867	0.87	0.883	0.782	0.777	0.805	0.924	0.791	0.766	0.793	0.839	0.804	0.778	0.812	0.823	0.624	0.626	0.652	0.835	0.00935598	0.002	0.021	0.001	0.001	-0.001	0.001	0.001
15.1506	0.924	0.879	0.903	0.866	0.865	0.867	0.87	0.884	0.781	0.776	0.805	0.92	0.79	0.765	0.792	0.839	0.804	0.778	0.806	0.826	0.72	0.649	0.697	0.851	0.01118	0.002	0.025	0	0.001	-0.001	0.001	0.001
15.3172	0.924	0.88	0.9	0.867	0.864	0.867	0.869	0.883	0.782	0.776	0.803	0.924	0.79	0.764	0.791	0.839	0.804	0.775	0.808	0.829	0.844	0.671	0.727	0.873	0.012364	0.002	0.029	0	0.001	-0.001	0.001	0.001
15.4839	0.924	0.88	0.903	0.866	0.863	0.866	0.869	0.883	0.781	0.775	0.804	0.923	0.789	0.764	0.79	0.837	0.806	0.778	0.808	0.834	0.86	0.682	0.742	0.886	0.014368	0.002	0.033	0	0.001	-0.001	0.001	0.001
15.6506	0.923	0.879	0.903	0.866	0.861	0.866	0.869	0.882	0.779	0.774	0.801	0.921	0.788	0.764	0.79	0.837	0.806	0.778	0.807	0.835	0.884	0.689	0.747	0.898	0.016558	0.002	0.038	0.001	0.001	-0.001	0.001	0.001
15.8172	0.923	0.879	0.902	0.867	0.86	0.866	0.868	0.881	0.778	0.773	0.802	0.92	0.787	0.765	0.789	0.837	0.806	0.777	0.813	0.833	0.911	0.7	0.76	0.909	0.019564	0.002	0.042	0.001	0.001	-0.001	0.001	0.001
15.9839	0.923	0.879	0.901	0.865	0.859	0.864	0.868	0.881	0.777	0.772	0.801	0.921	0.786	0.762	0.788	0.837	0.805	0.776	0.809	0.833	0.918	0.706	0.764	0.916	0.02276	0.00218999	0.048	0.001	0.001	-0.001	0.001	0.001
16.1506	0.923	0.879	0.899	0.866	0.86	0.865	0.868	0.883	0.777	0.773	0.802	0.922	0.787	0.761	0.788	0.835	0.805	0.776	0.803	0.834	0.925	0.709	0.766	0.925	0.0269599	0.003	0.053	0.001	0.001	-0.001	0.001	0.001
16.3172	0.923	0.877	0.9	0.864	0.856	0.863	0.869	0.88	0.776	0.772	0.8	0.908	0.785	0.762	0.787	0.836	0.808	0.779	0.813	0.834	0.922	0.711	0.769	0.922	0.0319701	0.003	0.063	0	0.001	-0.001	0.001	0.001
16.4839	0.922	0.878	0.9	0.863	0.856	0.862	0.869	0.881	0.776	0.771	0.799	0.922	0.784	0.76	0.787	0.834	0.808	0.779	0.809	0.835	0.928	0.713	0.77	0.926	0.0375679	0.003	0.074	0	0.001	-0.001	0.001	0.001
16.6506	0.923	0.877	0.901	0.863	0.857	0.862	0.868	0.882	0.775	0.772	0.801	0.922	0.783	0.762	0.787	0.833	0.807	0.776	0.808	0.833	0.931	0.716	0.768	0.932	0.0453859	0.00319798	0.089	0	0.001	-0.001	0.001	0.001
16.8172	0.921	0.876	0.899	0.863	0.855	0.862	0.869	0.881	0.775	0.772	0.799	0.916	0.782	0.761	0.787	0.835	0.809	0.779	0.807	0.835	0.929	0.717	0.767	0.93	0.0526001	0.00420001	0.108	0	0.001	-0.001	0.001	0.001
16.9839	0.92	0.875	0.9	0.863	0.856	0.862	0.871	0.88	0.775	0.772	0.799	0.922	0.782	0.761	0.787	0.834	0.808	0.778	0.805	0.835	0.926	0.717	0.768	0.931	0.0606159	0.00520199	0.132	0.001	0.001	-0.001	0.001	0.001
17.1506	0.921	0.874	0.9	0.862	0.855	0.863	0.869	0.882	0.776	0.772	0.798	0.921	0.782	0.759	0.79	0.834	0.809	0.78	0.802	0.834	0.922	0.717	0.768	0.931	0.0692438	0.00620398	0.154	0.001	0.001	-0.001	0.001	0.001
17.3172	0.921	0.874	0.901	0.861	0.855	0.864	0.869	0.881	0.779	0.772	0.797	0.916	0.781	0.759	0.791	0.832	0.811	0.78	0.808	0.835	0.917	0.716	0.768	0.931	0.0806782	0.00720601	0.18	0.001	0.001	-0.001	0.001	0.001
17.4839	0.921	0.873	0.9	0.861	0.857	0.862	0.869	0.884	0.781	0.772	0.795	0.923	0.782	0.755	0.793	0.831	0.809	0.777	0.804	0.836	0.918	0.718	0.767	0.929	0.0964078	0.00841598	0.212	0.001	0.001	-0.001	0.001	0.001
17.6506	0.92	0.872	0.903	0.86	0.856	0.863	0.869	0.884	0.781	0.771	0.796	0.917	0.781	0.754	0.794	0.83	0.81	0.779	0.8	0.837	0.918	0.717	0.767	0.927	0.124139	0.01042	0.246	0.001	0.001	-0.001	0.001	0.001
17.8172	0.923	0.873	0.904	0.86	0.858	0.863	0.871	0.89	0.784	0.775	0.794	0.922	0.788	0.75	0.789	0.83	0.807	0.776	0.803	0.839	0.919	0.717	0.767	0.93	0.163297	0.012636	0.286	0.001	0.001	-0.001	0.001	0.001
17.9839	0.922	0.871	0.905	0.86	0.855	0.862	0.873	0.889	0.783	0.776	0.797	0.924	0.786	0.75	0.79	0.829	0.809	0.776	0.803	0.841	0.913	0.716	0.769	0.928	0.222267	0.015856	0.33	0.001	0.001	-0.001	0.001	0.001
18.1506	0.922	0.873	0.905	0.86	0.857	0.861	0.872	0.886	0.78	0.776	0.808	0.919	0.782	0.752	0.79	0.829	0.809	0.781	0.804	0.84	0.914	0.716	0.768	0.928	0.285687	0.0198639	0.381	0.001	0.001	-0.001	0.001	0.001
18.3172	0.922	0.873	0.905	0.859	0.857	0.861	0.873	0.889	0.78	0.777	0.808	0.92	0.786	0.75	0.789	0.828	0.808	0.778	0.805	0.839	0.907	0.717	0.766	0.926	0.355133	0.0240901	0.422	0.001	0.001	-0.001	0.001	0.001
18.4839	0.923	0.873	0.906	0.859	0.86	0.861	0.873	0.889	0.778	0.777	0.809	0.919	0.787	0.752	0.79	0.826	0.809	0.779	0.801	0.841	0.913	0.716	0.766	0.926	0.4251	0.0291	0.461	0	0.001	-0.001	0.001	0.001
18.6506	0.921	0.872	0.905	0.859	0.86	0.86	0.872	0.887	0.778	0.777	0.806	0.914	0.788	0.752	0.794	0.825	0.81	0.784	0.8	0.84	0.91	0.716	0.763	0.924	0.478655	0.0354418	0.493	0.001	0.001	-0.001	0.001	0.001
18.8172	0.922	0.872	0.908	0.859	0.862	0.861	0.873	0.892	0.782	0.776	0.808	0.916	0.792	0.755	0.791	0.824	0.809	0.782	0.806	0.842	0.914	0.716	0.765	0.925	0.524288	0.0482562	0.529	0	0.001	-0.001	0.001	0.001
18.9839	0.921	0.873	0.906	0.857	0.863	0.861	0.872	0.891	0.781	0.775	0.807	0.918	0.793	0.759	0.791	0.822	0.809	0.784	0.805	0.842	0.91	0.716	0.764	0.922	0.56091	0.0706837	0.571	0	0.001	-0.001	0.001	0.001
19.1506	0.921	0.874	0.905	0.857	0.863	0.861	0.872	0.892	0.782	0.774	0.805	0.912	0.794	0.759	0.796	0.821	0.81	0.786	0.806	0.841	0.908	0.717	0.762	0.92	0.59484	0.107715	0.618	0	0.001	-0.001	0.001	0.001
19.3172	0.921	0.872	0.905	0.856	0.864	0.86	0.872	0.893	0.78	0.774	0.804	0.914	0.796	0.759	0.792	0.819	0.81	0.786	0.803	0.841	0.903	0.717	0.761	0.917	0.62421	0.15136	0.664	0	0.001	-0.001	0.001	0.001
19.4839	0.922	0.873	0.904	0.858	0.865	0.861	0.872	0.893	0.783	0.775	0.806	0.907	0.793	0.758	0.793	0.819	0.809	0.785	0.802	0.841	0.904	0.716	0.76	0.919	0.649872	0.184584	0.683	0.001	0.001	-0.001	0.001	0.001
19.6506	0.921	0.872	0.902	0.857	0.864	0.86	0.87	0.891	0.781	0.776	0.803	0.913	0.789	0.762	0.795	0.819	0.81	0.788	0.802	0.84	0.895	0.717	0.759	0.918	0.67302	0.221423	0.697	0	0.001	-0.001	0.001	0.001
19.8172	0.92	0.873	0.901	0.858	0.866	0.86	0.87	0.89	0.778	0.779	0.8	0.914	0.79	0.761	0.795	0.82	0.81	0.786	0.802	0.84	0.896	0.717	0.758	0.917	0.707801	0.259621	0.705	0	0.001	-0.001	0.001	0.001
19.9839	0.921	0.872	0.9	0.858	0.867	0.86	0.87	0.889	0.779	0.781	0.799	0.912	0.793	0.761	0.793	0.819	0.809	0.786	0.8	0.84	0.894	0.716	0.756	0.911	0.773131	0.298522	0.709	0	0.001	-0.001	0.001	0.001
20.1506	0.919	0.871	0.898	0.856	0.867	0.859	0.868	0.886	0.781	0.78	0.8	0.902	0.792	0.758	0.789	0.816	0.81	0.789	0.8	0.839	0.888	0.718	0.756	0.904	0.79483	0.341964	0.717	0	0.001	-0.001	0.001	0.001
20.3172	0.919	0.871	0.899	0.858	0.868	0.859	0.868	0.886	0.783	0.783	0.802	0.904	0.795	0.761	0.79	0.816	0.81	0.789	0.8	0.837	0.89	0.717	0.755	0.902	0.813754	0.379853	0.717	0	0.001	-0.001	0.001	0.001
20.4839	0.921	0.872	0.897	0.858	0.868	0.86	0.869	0.885	0.784	0.784	0.803	0.904	0.795	0.763	0.789	0.817	0.81	0.79	0.799	0.839	0.885	0.717	0.755	0.899	0.828614	0.409605	0.719	0.001	0.001	-0.001	0.001	0.001
20.6506	0.919	0.872	0.895	0.856	0.867	0.858	0.867	0.885	0.783	0.784	0.802	0.904	0.795	0.762	0.789	0.817	0.81	0.791	0.801	0.836	0.882	0.717	0.755	0.891	0.839351	0.431099	0.718	0	0.001	-0.001	0.002	0.001
20.8172	0.918	0.872	0.895	0.857	0.867	0.858	0.867	0.885	0.783	0.784	0.802	0.901	0.794	0.762	0.787	0.816	0.811	0.792	0.803	0.837	0.878	0.717	0.755	0.886	0.846649	0.445711	0.718	0	0.001	-0.001	0.002	0.001
20.9839	0.917	0.873	0.893	0.858	0.866	0.856	0.865	0.884	0.782	0.783	0.803	0.899	0.794	0.763	0.786	0.813	0.81	0.791	0.804	0.836	0.876	0.719	0.754	0.883	0.851407	0.455238	0.717	0	0.001	-0.001	0.001	0.001
21.1506	0.915	0.872	0.893	0.857	0.864	0.856	0.866	0.882	0.781	0.783	0.804	0.899	0.794	0.763	0.785	0.814	0.811	0.79	0.804	0.833	0.876	0.718	0.751	0.881	0.854425	0.46128	0.716	0	0.001	-0.001	0.001	0.001
21.3172	0.913	0.871	0.892	0.858	0.863	0.855	0.865	0.882	0.779	0.783	0.802	0.899	0.794	0.766	0.783	0.813	0.81	0.789	0.803	0.833	0.873	0.72	0.751	0.876	0.856307	0.465047	0.714	0	0.001	-0.001	0.001	0
21.4839	0.912	0.87	0.891	0.856	0.863	0.854	0.862	0.878	0.776	0.783	0.8	0.896	0.793	0.764	0.782	0.812	0.81	0.789	0.8	0.831	0.871	0.72	0.75	0.873	0.857466	0.467369	0.714	0	0.001	-0.001	0.001	0.001
21.6506	0.91	0.869	0.888	0.856	0.86	0.854	0.859	0.874	0.774	0.781	0.797	0.893	0.79	0.761	0.781	0.812	0.809	0.789	0.796	0.828	0.864	0.719	0.751	0.867	0.858177	0.468791	0.713	0	0.001	-0.001	0.001	0.001
21.8172	0.908	0.869	0.887	0.856	0.859	0.853	0.86	0.872	0.775	0.781	0.799	0.892	0.79	0.758	0.779	0.812	0.808	0.786	0.795	0.827	0.863	0.721	0.749	0.867	0.85861	0.469658	0.713	0	0.001	-0.001	0.001	0.001
21.9839	0.905	0.868	0.886	0.855	0.858	0.849	0.859	0.87	0.776	0.78	0.797	0.891	0.787	0.758	0.777	0.811	0.807	0.787	0.794	0.826	0.858	0.72	0.749	0.861	0.858873	0.470186	0.713	0.001	0.001	-0.001	0.001	0.001
22.1506	0.903	0.866	0.884	0.857	0.857	0.848	0.857	0.869	0.775	0.779	0.797	0.89	0.784	0.757	0.776	0.81	0.807	0.787	0.794	0.824	0.852	0.721	0.749	0.858	0.859033	0.470506	0.711	0	0.001	-0.001	0.001	0.001
22.3172	0.901	0.865	0.883	0.856	0.856	0.848	0.855	0.866	0.775	0.778	0.796	0.888	0.783	0.757	0.775	0.809	0.808	0.786	0.793	0.821	0.847	0.722	0.746	0.854	0.859131	0.470701	0.712	0	0.001	-0.001	0.001	0.001
22.4839	0.898	0.865	0.882	0.855	0.854	0.846	0.853	0.863	0.776	0.777	0.797	0.89	0.782	0.755	0.773	0.807	0.808	0.787	0.792	0.82	0.845	0.72	0.746	0.859	0.859189	0.470819	0.711	0	0.001	-0.001	0.001	0.001
22.6506	0.898	0.866	0.881	0.854	0.855	0.846	0.854	0.865	0.776	0.775	0.796	0.888	0.781	0.755	0.773	0.807	0.808	0.786	0.791	0.82	0.843	0.719	0.744	0.861	0.859225	0.47089	0.708	0	0.001	-0.001	0.001	0.001
22.8172	0.896	0.865	0.88	0.853	0.852	0.844	0.856	0.86	0.777	0.77	0.794	0.887	0.782	0.755	0.772	0.807	0.81	0.786	0.79	0.819	0.838	0.721	0.745	0.854	0.859247	0.470933	0.708	0.001	0.001	-0.001	0.001	0.001
22.9839	0.893	0.864	0.879	0.854	0.849	0.843	0.854	0.859	0.777	0.767	0.794	0.885	0.781	0.755	0.771	0.805	0.81	0.785	0.79	0.819	0.836	0.72	0.744	0.854	0.85926	0.47096	0.707	0	0.001	-0.001	0.001	0.001
23.1506	0.893	0.863	0.878	0.853	0.847	0.842	0.854	0.859	0.777	0.767	0.793	0.886	0.782	0.756	0.771	0.806	0.813	0.786	0.791	0.819	0.834	0.719	0.742	0.849	0.859268	0.470976	0.706	0.001	0.001	-0.001	0.001	0.001
23.3172	0.89	0.861	0.876	0.853	0.848	0.839	0.853	0.858	0.777	0.768	0.791	0.885	0.783	0.755	0.77	0.805	0.814	0.787	0.79	0.819	0.831	0.72	0.743	0.847	0.859273	0.470985	0.705	0.001	0.001	-0.001	0.001	0
23.4839	0.888	0.86	0.874	0.853	0.851	0.839	0.85	0.856	0.777	0.768	0.79	0.884	0.782	0.755	0.77	0.804	0.816	0.787	0.79	0.819	0.83	0.721	0.743	0.848	0.859276	0.470991	0.704	0	0.001	-0.001	0.001	0.001
23.6506	0.886	0.86	0.873	0.851	0.849	0.838	0.85	0.855	0.776	0.767	0.79	0.883	0.784	0.755	0.769	0.803	0.816	0.791	0.791	0.819	0.829	0.722	0.739	0.844	0.859277	0.470995	0.703	0	0.001	-0.001	0.001	0.001
23.8172	0.883	0.86	0.871	0.849	0.848	0.836	0.847	0.853	0.775	0.767	0.789	0.882	0.783	0.755	0.767	0.802	0.815	0.792	0.791	0.818	0.828	0.72	0.739	0.843	0.859278	0.470997	0.701	0	0.001	-0.001	0.001	0.001
23.9839	0.883	0.859	0.869	0.847	0.85	0.832	0.845	0.851	0.774	0.767	0.787	0.883	0.782	0.754	0.767	0.8	0.813	0.791	0.792	0.819	0.825	0.721	0.738	0.84	0.859279	0.470998	0.7	0	0.001	-0.001	0.001	0.001
24.1506	0.882	0.857	0.867	0.846	0.849	0.832	0.845	0.851	0.773	0.765	0.787	0.881	0.781	0.754	0.765	0.799	0.812	0.791	0.79	0.819	0.823	0.72	0.738	0.839	0.859279	0.470999	0.7	0	0	-0.001	0.001	0.001
24.3172	0.88	0.856	0.866	0.843	0.845	0.83	0.842	0.849	0.773	0.763	0.787	0.881	0.78	0.753	0.764	0.799	0.811	0.792	0.79	0.819	0.82	0.721	0.737	0.838	0.85928	0.470999	0.698	0	0.001	-0.001	0.001	0.001
24.4839	0.88	0.856	0.864	0.842	0.845	0.828	0.842	0.848	0.774	0.761	0.786	0.879	0.781	0.753	0.763	0.796	0.812	0.791	0.79	0.817	0.82	0.721	0.737	0.835	0.85928	0.471	0.697	0	0.001	-0.001	0.001	0.001
24.6506	0.879	0.855	0.861	0.841	0.842	0.827	0.841	0.848	0.774	0.762	0.785	0.878	0.78	0.752	0.763	0.795	0.814	0.792	0.789	0.817	0.818	0.721	0.736	0.834	0.85928	0.471	0.697	0	0.001	-0.001	0.001	0.001
24.8172	0.879	0.854	0.86	0.84	0.842	0.826	0.838	0.848	0.775	0.76	0.784	0.879	0.778	0.751	0.762	0.795	0.812	0.792	0.789	0.821	0.816	0.721	0.735	0.834	0.85928	0.471	0.695	0	0.001	-0.001	0.002	0.001
24.9839	0.879	0.853	0.858	0.837	0.84	0.825	0.835	0.846	0.774	0.759	0.783	0.877	0.779	0.75	0.76	0.793	0.811	0.791	0.79	0.823	0.817	0.722	0.736	0.83	0.85928	0.471	0.694	0.001	0.001	-0.001	0.002	0.001
25.1506	0.879	0.849	0.856	0.835	0.837	0.824	0.833	0.845	0.771	0.758	0.784	0.876	0.778	0.749	0.757	0.791	0.809	0.791	0.788	0.824	0.81	0.722	0.734	0.826	0.85928	0.471	0.694	0	0.001	-0.001	0.002	0.001
25.3172	0.878	0.849	0.855	0.833	0.835	0.822	0.831	0.846	0.768	0.757	0.78	0.876	0.778	0.748	0.758	0.79	0.81	0.791	0.789	0.826	0.805	0.722	0.733	0.823	0.85928	0.471	0.693	0	0.001	-0.001	0.001	0.001
25.4839	0.879	0.847	0.854	0.833	0.836	0.823	0.831	0.847	0.769	0.757	0.779	0.888	0.777	0.749	0.758	0.788	0.809	0.792	0.789	0.827	0.806	0.723	0.732	0.82	0.85928	0.471	0.691	0	0.001	-0.001	0.001	0
25.6506	0.878	0.846	0.852	0.831	0.833	0.822	0.828	0.845	0.767	0.755	0.779	0.882	0.777	0.749	0.757	0.788	0.808	0.791	0.787	0.823	0.804	0.722	0.731	0.817	0.85928	0.471	0.69	0	0.001	-0.001	0.001	0.001
25.8172	0.878	0.844	0.852	0.829	0.832	0.821	0.828	0.845	0.764	0.755	0.778	0.876	0.775	0.747	0.757	0.787	0.808	0.79	0.787	0.821	0.801	0.722	0.731	0.818	0.85928	0.471	0.689	0	0.001	-0.001	0.001	0.001
25.9839	0.878	0.843	0.848	0.828	0.834	0.822	0.828	0.847	0.763	0.753	0.778	0.876	0.773	0.746	0.756	0.786	0.808	0.79	0.786	0.822	0.802	0.723	0.731	0.815	0.85928	0.471	0.688	0	0.001	-0.001	0.001	0.001
26.1506	0.877	0.841	0.848	0.827	0.834	0.823	0.828	0.848	0.765	0.753	0.777	0.876	0.772	0.747	0.755	0.786	0.808	0.789	0.786	0.82	0.8	0.722	0.731	0.812	0.85928	0.471	0.687	0	0.001	-0.001	0.001	0.001
26.3172	0.877	0.84	0.846	0.825	0.832	0.822	0.827	0.848	0.765	0.753	0.777	0.876	0.771	0.746	0.755	0.784	0.808	0.789	0.786	0.82	0.799	0.722	0.729	0.811	0.85928	0.471	0.687	0.001	0.001	-0.001	0.001	0
26.4839	0.878	0.839	0.845	0.824	0.831	0.822	0.826	0.846	0.763	0.751	0.775	0.875	0.773	0.744	0.754	0.782	0.808	0.788	0.786	0.818	0.796	0.722	0.729	0.809	0.85928	0.471	0.686	0.001	0.001	-0.001	0.001	0
26.6506	0.878	0.837	0.845	0.822	0.831	0.823	0.827	0.847	0.762	0.751	0.774	0.878	0.771	0.744	0.755	0.78	0.808	0.789	0.786	0.818	0.795	0.722	0.73	0.807	0.85928	0.471	0.686	0	0	-0.001	0.001	0.001
26.8172	0.879	0.836	0.847	0.822	0.831	0.823	0.827	0.848	0.762	0.75	0.773	0.883	0.77	0.744	0.753	0.78	0.808	0.789	0.785	0.818	0.793	0.721	0.729	0.808	0.85928	0.471	0.685	0.001	0.001	-0.001	0.001	0.001
26.9839	0.879	0.835	0.846	0.822	0.83	0.822	0.826	0.847	0.76	0.751	0.772	0.886	0.768	0.743	0.753	0.78	0.807	0.788	0.784	0.816	0.792	0.721	0.728	0.805	0.85928	0.471	0.683	0	0.001	-0.001	0.001	0.001
27.1506	0.879	0.834	0.846	0.82	0.831	0.822	0.826	0.847	0.76	0.75	0.772	0.888	0.765	0.741	0.751	0.779	0.806	0.787	0.782	0.815	0.79	0.721	0.728	0.803	0.85928	0.471	0.683	0	0.001	-0.001	0.001	0
27.3172	0.88	0.833	0.845	0.82	0.832	0.822	0.827	0.849	0.76	0.75	0.771	0.892	0.764	0.74	0.751	0.778	0.807	0.786	0.781	0.813	0.789	0.721	0.729	0.803	0.85928	0.471	0.683	0	0.001	-0.001	0.001	0.001
27.4839	0.879	0.831	0.844	0.819	0.829	0.821	0.826	0.846	0.759	0.748	0.769	0.89	0.765	0.739	0.749	0.777	0.807	0.785	0.779	0.81	0.786	0.722	0.728	0.799	0.85928	0.471	0.682	0.001	0.001	-0.001	0.001	0.001
27.6506	0.88	0.831	0.844	0.819	0.831	0.823	0.826	0.848	0.759	0.748	0.77	0.893	0.766	0.738	0.747	0.778	0.809	0.784	0.778	0.808	0.785	0.722	0.728	0.797	0.85928	0.471	0.682	0	0.001	0	0.001	0.001
27.8172	0.879	0.831	0.843	0.819	0.831	0.823	0.826	0.848	0.758	0.748	0.768	0.894	0.765	0.737	0.747	0.777	0.807	0.784	0.777	0.807	0.785	0.723	0.727	0.796	0.85928	0.471	0.679	0.001	0.001	-0.001	0.001	0.001
27.9839	0.878	0.831	0.843	0.819	0.831	0.823	0.826	0.849	0.758	0.747	0.768	0.893	0.765	0.736	0.746	0.776	0.805	0.783	0.776	0.806	0.783	0.721	0.725	0.794	0.85928	0.471	0.679	0	0.001	-0.001	0.001	0.003
28.1506	0.878	0.83	0.843	0.817	0.829	0.821	0.825	0.847	0.756	0.747	0.767	0.893	0.764	0.736	0.744	0.774	0.803	0.782	0.774	0.805	0.78	0.722	0.725	0.79	0.85928	0.471	0.678	0	0.001	-0.001	0.001	0.003
28.3172	0.88	0.83	0.843	0.818	0.832	0.823	0.826	0.849	0.756	0.747	0.766	0.894	0.764	0.735	0.744	0.774	0.802	0.782	0.773	0.804	0.779	0.722	0.725	0.791	0.85928	0.471	0.678	0	0.001	0	0.001	0.001
28.4839	0.88	0.828	0.842	0.818	0.832	0.824	0.825	0.849	0.755	0.747	0.766	0.893	0.763	0.734	0.743	0.775	0.801	0.781	0.772	0.802	0.777	0.723	0.725	0.79	0.85928	0.471	0.676	0.001	0.001	-0.001	0.001	0
28.6506	0.88	0.827	0.84	0.817	0.83	0.823	0.823	0.847	0.753	0.746	0.764	0.891	0.764	0.733	0.742	0.773	0.8	0.78	0.77	0.799	0.773	0.723	0.726	0.788	0.85928	0.471	0.677	0	0.001	0	0.001	0.001
28.8172	0.879	0.825	0.84	0.817	0.832	0.822	0.823	0.846	0.752	0.745	0.764	0.89	0.765	0.733	0.741	0.772	0.799	0.778	0.768	0.798	0.769	0.723	0.724	0.786	0.85928	0.471	0.675	0	0.001	0	0.001	0.001
28.9839	0.88	0.824	0.838	0.816	0.828	0.821	0.821	0.846	0.753	0.746	0.762	0.889	0.763	0.731	0.74	0.772	0.798	0.777	0.769	0.796	0.766	0.723	0.723	0.784	0.85928	0.471	0.674	0	0	-0.001	0.001	0.002
29.1506	0.881	0.823	0.838	0.816	0.83	0.822	0.822	0.847	0.753	0.745	0.762	0.888	0.763	0.731	0.739	0.772	0.799	0.776	0.766	0.795	0.768	0.722	0.724	0.782	0.85928	0.471	0.674	0	0.001	0	0.001	0.001
29.3172	0.883	0.823	0.838	0.817	0.833	0.823	0.823	0.848	0.752	0.745	0.763	0.889	0.763	0.73	0.739	0.772	0.81	0.776	0.764	0.794	0.77	0.722	0.725	0.783	0.85928	0.471	0.672	0	0.001	-0.001	0.001	0
29.4839	0.884	0.822	0.836	0.815	0.83	0.822	0.821	0.846	0.752	0.745	0.761	0.887	0.761	0.731	0.737	0.77	0.816	0.774	0.762	0.791	0.77	0.723	0.724	0.777	0.85928	0.471	0.672	0	0.001	0	0.001	0.001
29.6506	0.886	0.821	0.836	0.816	0.833	0.824	0.822	0.848	0.751	0.746	0.762	0.887	0.761	0.73	0.738	0.77	0.82	0.773	0.76	0.789	0.773	0.723	0.724	0.778	0.85928	0.471	0.67	0	0.001	0	0.001	0.001
29.8172	0.887	0.821	0.837	0.818	0.834	0.826	0.823	0.849	0.75	0.744	0.761	0.888	0.761	0.729	0.737	0.77	0.821	0.772	0.759	0.79	0.773	0.722	0.725	0.776	0.85928	0.471	0.669	0	0.001	0	0.001	0.003
29.9839	0.886	0.821	0.836	0.818	0.835	0.826	0.823	0.848	0.751	0.745	0.762	0.888	0.761	0.73	0.737	0.769	0.819	0.771	0.758	0.788	0.773	0.723	0.724	0.776	0.85928	0.471	0.668	0	0.001	-0.001	0.001	0.001
30.1506	0.887	0.821	0.836	0.819	0.838	0.827	0.823	0.849	0.751	0.745	0.762	0.889	0.761	0.729	0.737	0.77	0.816	0.771	0.757	0.787	0.773	0.722	0.724	0.774	0.85928	0.471	0.667	0	0.001	0	0.001	0.001
30.3172	0.885	0.818	0.835	0.816	0.834	0.826	0.822	0.847	0.751	0.745	0.76	0.887	0.759	0.728	0.735	0.769	0.811	0.769	0.756	0.784	0.768	0.722	0.724	0.772	0.85928	0.471	0.667	0	0.001	0	0.001	0.003
30.4839	0.886	0.818	0.835	0.818	0.835	0.827	0.822	0.848	0.752	0.746	0.76	0.887	0.759	0.728	0.734	0.769	0.81	0.769	0.754	0.783	0.768	0.722	0.725	0.771	0.85928	0.471	0.666	0	0.001	0	0.001	0.004
30.6506	0.886	0.818	0.835	0.818	0.837	0.828	0.822	0.848	0.752	0.746	0.76	0.886	0.758	0.727	0.733	0.768	0.808	0.768	0.755	0.783	0.766	0.722	0.727	0.769	0.85928	0.471	0.665	0	0.001	-0.001	0.001	0.001
30.8172	0.886	0.817	0.834	0.817	0.837	0.828	0.822	0.848	0.751	0.745	0.759	0.885	0.758	0.727	0.733	0.767	0.807	0.768	0.752	0.782	0.763	0.722	0.727	0.769	0.85928	0.471	0.664	0	0.001	-0.001	0.001	0.001
30.9839	0.888	0.817	0.835	0.818	0.839	0.829	0.823	0.849	0.751	0.746	0.758	0.886	0.758	0.727	0.733	0.768	0.81	0.768	0.752	0.782	0.765	0.722	0.726	0.767	0.85928	0.471	0.663	0	0.001	0	0.001	0.001
31.1506	0.888	0.816	0.834	0.818	0.839	0.828	0.823	0.847	0.751	0.746	0.758	0.885	0.756	0.726	0.733	0.766	0.81	0.768	0.751	0.781	0.76	0.722	0.727	0.764	0.85928	0.471	0.662	0	0.001	0	0.001	0.001
31.3172	0.888	0.815	0.834	0.818	0.841	0.829	0.823	0.848	0.751	0.746	0.758	0.885	0.756	0.727	0.732	0.766	0.81	0.767	0.749	0.782	0.759	0.723	0.726	0.765	0.85928	0.471	0.663	0	0.001	0	0.001	0.001
31.4839	0.888	0.814	0.834	0.818	0.84	0.829	0.822	0.847	0.75	0.746	0.757	0.883	0.755	0.726	0.731	0.765	0.809	0.765	0.748	0.781	0.756	0.722	0.727	0.765	0.85928	0.471	0.662	0	0.001	0	0.001	0.001
31.6506	0.889	0.814	0.834	0.82	0.843	0.831	0.823	0.849	0.75	0.747	0.757	0.884	0.754	0.726	0.731	0.765	0.81	0.765	0.748	0.781	0.756	0.722	0.727	0.763	0.85928	0.471	0.661	0	0.001	0	0	0.001
31.8172	0.89	0.813	0.834	0.819	0.842	0.831	0.823	0.847	0.751	0.748	0.757	0.883	0.753	0.727	0.73	0.765	0.807	0.764	0.748	0.781	0.754	0.723	0.727	0.761	0.85928	0.471	0.66	0	0.001	0	0.001	0.001
31.9839	0.891	0.813	0.833	0.821	0.843	0.832	0.824	0.848	0.75	0.747	0.756	0.882	0.753	0.726	0.73	0.766	0.805	0.763	0.747	0.781	0.752	0.722	0.728	0.76	0.85928	0.471	0.659	0	0.001	0	0.001	0.001
32.1506	0.893	0.813	0.833	0.821	0.845	0.833	0.824	0.849	0.751	0.748	0.757	0.883	0.753	0.726	0.73	0.765	0.805	0.763	0.746	0.782	0.752	0.722	0.728	0.762	0.85928	0.471	0.659	0	0.001	0	0.001	0.001
32.3172	0.893	0.813	0.834	0.821	0.846	0.834	0.824	0.849	0.751	0.748	0.757	0.883	0.753	0.726	0.73	0.763	0.804	0.762	0.745	0.781	0.75	0.723	0.728	0.759	0.85928	0.471	0.658	0	0.001	0	0.001	0.001
32.4839	0.895	0.812	0.833	0.821	0.847	0.835	0.824	0.848	0.751	0.749	0.756	0.882	0.753	0.726	0.729	0.764	0.802	0.761	0.745	0.781	0.748	0.723	0.729	0.759	0.85928	0.471	0.658	0	0.001	0	0.001	0.001
32.6506	0.896	0.813	0.833	0.823	0.849	0.836	0.825	0.85	0.751	0.749	0.756	0.883	0.752	0.726	0.729	0.763	0.802	0.761	0.745	0.782	0.747	0.723	0.729	0.757	0.85928	0.471	0.657	0	0.001	0	0.001	0.001
32.8172	0.898	0.813	0.833	0.823	0.849	0.837	0.825	0.849	0.751	0.749	0.756	0.882	0.752	0.725	0.729	0.762	0.801	0.76	0.744	0.781	0.746	0.722	0.729	0.758	0.85928	0.471	0.657	0	0.001	0	0.001	0.001
32.9839	0.9	0.813	0.833	0.824	0.852	0.839	0.827	0.851	0.751	0.75	0.756	0.884	0.752	0.727	0.729	0.763	0.801	0.76	0.744	0.782	0.746	0.722	0.729	0.756	0.85928	0.471	0.656	0	0.001	0	0.001	0
33.1506	0.902	0.813	0.834	0.823	0.851	0.838	0.827	0.85	0.752	0.75	0.755	0.883	0.751	0.725	0.728	0.762	0.8	0.759	0.744	0.781	0.743	0.721	0.73	0.756	0.85928	0.471	0.655	0	0.001	0	0.001	0.001
33.3172	0.906	0.812	0.834	0.825	0.853	0.841	0.828	0.851	0.751	0.751	0.755	0.883	0.751	0.725	0.728	0.761	0.799	0.759	0.742	0.781	0.742	0.722	0.73	0.757	0.85928	0.471	0.653	0	0.001	0	0.002	0.001
33.4839	0.907	0.811	0.835	0.826	0.855	0.842	0.829	0.85	0.752	0.75	0.755	0.884	0.75	0.726	0.728	0.76	0.798	0.759	0.742	0.781	0.741	0.722	0.73	0.756	0.85928	0.471	0.653	0.001	0.001	0	0.001	0.001
33.6506	0.909	0.81	0.834	0.824	0.853	0.841	0.826	0.849	0.752	0.75	0.754	0.882	0.749	0.724	0.727	0.76	0.796	0.758	0.742	0.779	0.738	0.721	0.731	0.754	0.85928	0.471	0.652	0	0.001	0	0.001	0.001
33.8172	0.913	0.809	0.834	0.824	0.853	0.841	0.826	0.848	0.752	0.75	0.753	0.88	0.748	0.725	0.726	0.759	0.795	0.757	0.74	0.777	0.736	0.721	0.731	0.752	0.85928	0.471	0.652	0	0.001	0	0.001	0.001
33.9839	0.915	0.81	0.833	0.824	0.856	0.843	0.827	0.85	0.753	0.75	0.753	0.879	0.748	0.725	0.726	0.759	0.796	0.757	0.74	0.778	0.736	0.722	0.731	0.753	0.85928	0.471	0.651	0	0.001	0	0.001	0.001
34.1506	0.919	0.81	0.834	0.825	0.858	0.845	0.83	0.851	0.753	0.751	0.753	0.88	0.748	0.724	0.726	0.76	0.796	0.757	0.739	0.778	0.735	0.721	0.732	0.752	0.85928	0.471	0.651	0.001	0.001	0	0.001	0
34.3172	0.923	0.811	0.835	0.826	0.86	0.846	0.831	0.852	0.754	0.751	0.753	0.882	0.749	0.725	0.726	0.758	0.795	0.757	0.739	0.779	0.735	0.721	0.733	0.753	0.85928	0.471	0.65	0	0.001	0	0.001	0.001
34.4839	0.927	0.811	0.835	0.827	0.861	0.847	0.831	0.851	0.754	0.752	0.753	0.882	0.748	0.725	0.726	0.759	0.796	0.756	0.738	0.778	0.733	0.722	0.732	0.751	0.85928	0.471	0.65	0	0.001	0	0.001	0.001
34.6506	0.931	0.81	0.835	0.827	0.862	0.848	0.831	0.851	0.754	0.751	0.752	0.881	0.748	0.725	0.725	0.757	0.795	0.756	0.739	0.778	0.731	0.72	0.732	0.75	0.85928	0.471	0.65	0.001	0.001	0	0.001	0.001
34.8172	0.938	0.81	0.836	0.828	0.864	0.849	0.832	0.851	0.754	0.752	0.753	0.881	0.748	0.725	0.726	0.758	0.796	0.756	0.737	0.777	0.729	0.721	0.733	0.745	0.85928	0.471	0.65	0	0.001	0	0.001	0.001
34.9839	0.944	0.81	0.836	0.829	0.863	0.849	0.831	0.851	0.754	0.752	0.753	0.881	0.747	0.726	0.725	0.757	0.795	0.755	0.737	0.776	0.728	0.721	0.732	0.742	0.85928	0.471	0.651	0	0.001	0	0.001	0.001
35.1506	0.95	0.81	0.836	0.829	0.865	0.85	0.832	0.851	0.755	0.752	0.751	0.88	0.747	0.725	0.725	0.757	0.794	0.755	0.737	0.776	0.726	0.721	0.733	0.738	0.85928	0.471	0.65	0.001	0.001	0	0.001	0.001
35.3172	0.956	0.81	0.837	0.83	0.867	0.852	0.835	0.852	0.756	0.752	0.753	0.881	0.747	0.725	0.725	0.757	0.795	0.755	0.737	0.776	0.725	0.721	0.732	0.735	0.85928	0.471	0.65	0	0.001	0	0.001	0.001
35.4839	0.961	0.812	0.838	0.832	0.869	0.854	0.836	0.852	0.756	0.753	0.752	0.881	0.747	0.726	0.726	0.757	0.794	0.755	0.736	0.776	0.725	0.721	0.733	0.734	0.85928	0.471	0.65	0	0.001	-0.001	0.001	0.001
35.6506	0.968	0.813	0.84	0.834	0.871	0.856	0.838	0.854	0.757	0.755	0.753	0.883	0.748	0.726	0.725	0.756	0.796	0.755	0.736	0.776	0.725	0.721	0.733	0.732	0.85928	0.471	0.65	0	0.001	0	0.001	0.001
35.8172	0.974	0.811	0.839	0.833	0.871	0.857	0.837	0.853	0.756	0.753	0.751	0.882	0.747	0.726	0.725	0.755	0.795	0.754	0.736	0.775	0.722	0.721	0.732	0.73	0.85928	0.471	0.65	0	0.001	0	0.001	0.001
35.9839	0.981	0.813	0.84	0.835	0.876	0.859	0.839	0.854	0.757	0.753	0.752	0.882	0.748	0.727	0.725	0.755	0.795	0.754	0.735	0.776	0.721	0.721	0.732	0.729	0.85928	0.471	0.65	0	0.001	0	0.001	0.001
36.1506	0.986	0.813	0.84	0.835	0.875	0.859	0.84	0.853	0.758	0.754	0.752	0.881	0.747	0.726	0.725	0.756	0.793	0.754	0.735	0.774	0.719	0.72	0.732	0.73	0.85928	0.471	0.649	0	0.001	0	0.001	0.001
36.3172	0.99	0.812	0.841	0.835	0.875	0.86	0.839	0.851	0.758	0.754	0.752	0.881	0.747	0.727	0.725	0.754	0.793	0.754	0.734	0.773	0.716	0.721	0.731	0.732	0.85928	0.471	0.649	0	0.001	0	0.001	0.001
36.4839	0.996	0.813	0.841	0.836	0.877	0.86	0.84	0.852	0.759	0.755	0.752	0.88	0.747	0.727	0.725	0.755	0.794	0.753	0.734	0.773	0.713	0.721	0.731	0.732	0.85928	0.471	0.649	0	0.001	0	0.001	0.001
36.6506	1	0.813	0.843	0.838	0.879	0.864	0.842	0.855	0.759	0.755	0.751	0.881	0.748	0.727	0.724	0.754	0.794	0.753	0.733	0.773	0.712	0.721	0.73	0.732	0.85928	0.471	0.649	0	0.001	-0.001	0.001	0.001
36.8172	1.001	0.814	0.843	0.839	0.88	0.864	0.843	0.854	0.759	0.756	0.751	0.881	0.748	0.728	0.724	0.753	0.794	0.752	0.732	0.772	0.711	0.719	0.729	0.731	0.85928	0.471	0.65	0.001	0.001	0	0.001	0.001
36.9839	1.005	0.813	0.842	0.838	0.881	0.865	0.843	0.855	0.76	0.756	0.751	0.881	0.747	0.728	0.724	0.754	0.794	0.752	0.732	0.771	0.708	0.72	0.728	0.731	0.85928	0.471	0.649	0.001	0.001	0	0.001	0
37.1506	1.013	0.814	0.843	0.841	0.884	0.867	0.845	0.856	0.761	0.757	0.752	0.882	0.749	0.729	0.725	0.753	0.794	0.752	0.732	0.771	0.707	0.72	0.728	0.731	0.85928	0.471	0.649	0.001	0.001	0	0.001	0.001
37.3172	1.018	0.817	0.847	0.843	0.889	0.87	0.848	0.859	0.762	0.758	0.754	0.884	0.749	0.729	0.725	0.754	0.796	0.753	0.733	0.773	0.709	0.719	0.728	0.73	0.85928	0.471	0.649	0.001	0.001	0	0.001	0.001
37.4839	1.02	0.815	0.845	0.841	0.885	0.869	0.844	0.855	0.762	0.758	0.752	0.883	0.748	0.729	0.724	0.754	0.794	0.752	0.731	0.77	0.705	0.72	0.727	0.727	0.85928	0.471	0.648	0	0.001	0	0.001	0
37.6506	1.026	0.815	0.845	0.842	0.887	0.871	0.847	0.856	0.762	0.758	0.753	0.883	0.749	0.73	0.725	0.753	0.795	0.752	0.731	0.77	0.705	0.719	0.727	0.728	0.85928	0.471	0.649	0.001	0.001	0	0.001	0.001
37.8172	1.031	0.815	0.845	0.843	0.888	0.871	0.847	0.856	0.764	0.758	0.752	0.883	0.749	0.73	0.725	0.753	0.795	0.751	0.731	0.77	0.703	0.719	0.726	0.724	0.85928	0.471	0.648	0	0.001	0	0.001	0.001
37.9839	1.036	0.817	0.845	0.845	0.89	0.874	0.849	0.858	0.764	0.759	0.753	0.884	0.749	0.73	0.725	0.754	0.796	0.751	0.731	0.77	0.703	0.719	0.725	0.724	0.85928	0.471	0.648	0	0.001	0	0	0.001
38.1506	1.036	0.815	0.846	0.845	0.89	0.875	0.85	0.858	0.764	0.759	0.752	0.883	0.749	0.73	0.724	0.754	0.795	0.75	0.73	0.769	0.701	0.719	0.725	0.723	0.85928	0.471	0.648	0.001	0.001	0	0.001	0.001
38.3172	1.045	0.818	0.848	0.846	0.894	0.879	0.854	0.861	0.765	0.76	0.753	0.883	0.75	0.731	0.725	0.754	0.796	0.751	0.729	0.769	0.701	0.719	0.724	0.724	0.85928	0.471	0.647	0.001	0.001	0	0.001	0.001
38.4839	1.05	0.819	0.849	0.848	0.895	0.88	0.856	0.861	0.766	0.761	0.754	0.883	0.751	0.732	0.726	0.755	0.797	0.751	0.73	0.77	0.7	0.72	0.723	0.725	0.85928	0.471	0.647	0.001	0.001	0	0.001	0.001
38.6506	1.055	0.82	0.85	0.85	0.897	0.883	0.857	0.863	0.766	0.761	0.754	0.885	0.751	0.733	0.726	0.755	0.797	0.751	0.729	0.769	0.7	0.72	0.722	0.726	0.85928	0.471	0.646	0.001	0.001	0	0.001	0.001
38.8172	1.06	0.819	0.85	0.85	0.897	0.882	0.858	0.861	0.767	0.762	0.754	0.885	0.751	0.733	0.725	0.754	0.797	0.751	0.729	0.768	0.699	0.72	0.721	0.723	0.85928	0.471	0.645	0	0.001	0	0.001	0.001
38.9839	1.061	0.819	0.849	0.849	0.896	0.882	0.857	0.861	0.768	0.763	0.753	0.884	0.751	0.733	0.724	0.754	0.797	0.749	0.729	0.766	0.697	0.72	0.72	0.723	0.85928	0.471	0.644	0	0.001	0	0.001	0.001
39.1506	1.064	0.82	0.849	0.851	0.897	0.885	0.859	0.862	0.768	0.763	0.755	0.884	0.751	0.733	0.725	0.754	0.798	0.749	0.728	0.766	0.696	0.72	0.719	0.723	0.85928	0.471	0.645	0	0.001	0	0.001	0.001
39.3172	1.072	0.821	0.849	0.852	0.896	0.884	0.859	0.861	0.769	0.763	0.754	0.882	0.751	0.733	0.725	0.754	0.797	0.748	0.727	0.765	0.695	0.72	0.719	0.722	0.85928	0.471	0.645	0	0.001	0	0.001	0.001
39.4839	1.075	0.82	0.849	0.853	0.899	0.887	0.86	0.863	0.77	0.764	0.754	0.884	0.752	0.734	0.725	0.755	0.799	0.749	0.727	0.765	0.695	0.72	0.719	0.723	0.85928	0.471	0.645	0	0.001	0	0.001	0.001
39.6506	1.08	0.821	0.849	0.853	0.9	0.888	0.861	0.863	0.77	0.764	0.754	0.884	0.752	0.734	0.725	0.755	0.798	0.748	0.727	0.764	0.694	0.719	0.718	0.723	0.85928	0.471	0.645	0.001	0.001	0	0.001	0.001
39.8172	1.085	0.822	0.848	0.853	0.899	0.889	0.862	0.864	0.771	0.764	0.753	0.883	0.752	0.734	0.725	0.754	0.797	0.747	0.725	0.763	0.692	0.72	0.717	0.721	0.85928	0.471	0.645	0	0.001	0	0.001	0
39.9839	1.086	0.823	0.849	0.856	0.902	0.892	0.866	0.867	0.771	0.765	0.753	0.884	0.753	0.735	0.726	0.755	0.799	0.748	0.726	0.763	0.693	0.72	0.717	0.722	0.85928	0.471	0.644	0	0.001	0	0.001	0.001
40.1506	1.093	0.825	0.851	0.857	0.905	0.893	0.868	0.867	0.773	0.766	0.754	0.885	0.753	0.737	0.726	0.755	0.8	0.748	0.725	0.763	0.692	0.719	0.717	0.721	0.85928	0.471	0.643	0.001	0.001	-0.001	0.001	0.001
40.3172	1.105	0.826	0.852	0.859	0.905	0.896	0.871	0.87	0.773	0.766	0.755	0.885	0.754	0.737	0.727	0.755	0.8	0.747	0.725	0.762	0.692	0.719	0.716	0.721	0.85928	0.471	0.644	0	0.001	0	0.001	0.001
40.4839	1.11	0.826	0.852	0.858	0.906	0.897	0.873	0.872	0.773	0.766	0.755	0.885	0.754	0.737	0.727	0.755	0.801	0.748	0.724	0.762	0.691	0.719	0.715	0.719	0.85928	0.471	0.644	0.001	0.001	0	0.001	0.001
40.6506	1.117	0.826	0.853	0.859	0.906	0.899	0.875	0.871	0.774	0.767	0.756	0.891	0.754	0.738	0.727	0.756	0.801	0.747	0.724	0.761	0.69	0.718	0.715	0.72	0.85928	0.471	0.645	0	0.001	0	0.001	0.001
40.8172	1.123	0.827	0.855	0.862	0.909	0.901	0.877	0.874	0.775	0.769	0.756	0.907	0.755	0.739	0.727	0.756	0.801	0.747	0.724	0.762	0.689	0.719	0.714	0.717	0.85928	0.471	0.645	0	0.001	0	0.001	0.001
40.9839	1.131	0.826	0.857	0.863	0.909	0.903	0.879	0.875	0.776	0.769	0.757	0.902	0.755	0.74	0.728	0.756	0.802	0.747	0.723	0.76	0.689	0.719	0.715	0.718	0.85928	0.471	0.644	0	0.001	0	0.001	0.001
41.1506	1.133	0.828	0.857	0.865	0.912	0.905	0.883	0.88	0.776	0.77	0.758	0.905	0.756	0.741	0.729	0.756	0.803	0.747	0.723	0.761	0.689	0.718	0.714	0.718	0.85928	0.471	0.644	0.001	0.001	0	0.001	0.001
41.3172	1.136	0.827	0.857	0.864	0.91	0.905	0.882	0.876	0.776	0.771	0.757	0.904	0.756	0.741	0.728	0.757	0.802	0.746	0.722	0.758	0.687	0.719	0.714	0.717	0.85928	0.471	0.643	0	0.001	0	0.001	0.001
41.4839	1.14	0.828	0.859	0.866	0.913	0.908	0.886	0.879	0.778	0.771	0.758	0.904	0.757	0.741	0.729	0.758	0.803	0.746	0.722	0.758	0.688	0.718	0.714	0.717	0.85928	0.471	0.643	0.001	0.001	0	0	0
41.6506	1.148	0.828	0.859	0.867	0.914	0.91	0.887	0.88	0.778	0.772	0.758	0.903	0.757	0.742	0.729	0.757	0.804	0.746	0.721	0.758	0.687	0.718	0.714	0.716	0.85928	0.471	0.643	0	0.001	0	0.001	0.001
41.8172	1.156	0.831	0.863	0.871	0.918	0.915	0.892	0.885	0.779	0.773	0.761	0.904	0.758	0.742	0.731	0.759	0.806	0.747	0.722	0.76	0.688	0.717	0.714	0.717	0.85928	0.471	0.643	0	0.001	0	0.001	0.001
41.9839	1.167	0.83	0.863	0.871	0.918	0.916	0.893	0.884	0.779	0.774	0.76	0.903	0.758	0.743	0.73	0.759	0.806	0.746	0.721	0.758	0.687	0.718	0.714	0.715	0.85928	0.471	0.642	0.001	0.001	0	0.001	0.001
42.1506	1.173	0.832	0.864	0.872	0.918	0.917	0.895	0.885	0.78	0.774	0.76	0.901	0.758	0.744	0.731	0.758	0.806	0.746	0.721	0.758	0.686	0.717	0.713	0.715	0.85928	0.471	0.643	0	0.001	0	0.001	0.001
42.3172	1.182	0.832	0.864	0.873	0.919	0.919	0.897	0.886	0.78	0.775	0.761	0.901	0.758	0.744	0.731	0.759	0.806	0.745	0.721	0.757	0.685	0.718	0.714	0.715	0.85928	0.471	0.642	0	0.001	0	0.001	0.001
42.4839	1.189	0.834	0.866	0.876	0.921	0.921	0.9	0.889	0.78	0.775	0.761	0.902	0.76	0.745	0.732	0.759	0.807	0.746	0.72	0.758	0.685	0.716	0.713	0.713	0.85928	0.471	0.643	0	0.001	0	0.001	0.001
42.6506	1.191	0.834	0.866	0.877	0.921	0.921	0.9	0.887	0.78	0.775	0.762	0.9	0.759	0.745	0.732	0.759	0.807	0.745	0.719	0.756	0.683	0.716	0.714	0.713	0.85928	0.471	0.642	0	0.001	0	0.001	0.001
42.8172	1.197	0.836	0.868	0.88	0.925	0.926	0.905	0.891	0.781	0.776	0.763	0.902	0.76	0.747	0.733	0.759	0.809	0.745	0.72	0.758	0.684	0.717	0.714	0.715	0.85928	0.471	0.642	0.001	0.001	0	0.001	0.001
42.9839	1.197	0.835	0.868	0.882	0.925	0.927	0.905	0.891	0.782	0.777	0.762	0.901	0.76	0.747	0.732	0.76	0.809	0.744	0.719	0.755	0.683	0.716	0.714	0.712	0.85928	0.471	0.642	0	0.001	0	0.001	0.001
43.1506	1.202	0.835	0.869	0.882	0.926	0.929	0.908	0.894	0.782	0.777	0.764	0.901	0.76	0.747	0.733	0.761	0.808	0.745	0.719	0.755	0.682	0.716	0.714	0.714	0.85928	0.471	0.641	0	0.001	0	0.001	0.001
43.3172	1.213	0.835	0.871	0.884	0.927	0.931	0.91	0.896	0.783	0.777	0.763	0.901	0.76	0.748	0.733	0.761	0.809	0.744	0.719	0.755	0.682	0.715	0.713	0.713	0.85928	0.471	0.641	0	0.001	0	0.001	0.001
43.4839	1.219	0.835	0.87	0.884	0.927	0.932	0.911	0.898	0.783	0.779	0.764	0.901	0.761	0.748	0.733	0.761	0.81	0.744	0.718	0.755	0.681	0.715	0.712	0.711	0.85928	0.471	0.641	0	0.001	-0.001	0.001	0.001
43.6506	1.224	0.835	0.872	0.885	0.927	0.934	0.912	0.898	0.783	0.778	0.764	0.901	0.761	0.748	0.734	0.762	0.809	0.744	0.718	0.754	0.681	0.715	0.713	0.713	0.85928	0.471	0.641	0	0.001	0	0.001	0.001
43.8172	1.223	0.836	0.872	0.886	0.931	0.936	0.914	0.9	0.785	0.779	0.765	0.901	0.762	0.748	0.735	0.762	0.81	0.744	0.718	0.753	0.68	0.714	0.714	0.712	0.85928	0.471	0.641	0	0.001	0	0.001	0.001
43.9839	1.225	0.837	0.874	0.889	0.933	0.94	0.917	0.901	0.785	0.779	0.766	0.903	0.762	0.75	0.735	0.763	0.812	0.745	0.719	0.754	0.68	0.713	0.713	0.712	0.85928	0.471	0.64	0	0.001	0	0.001	0.001
44.1506	1.228	0.838	0.875	0.891	0.934	0.942	0.919	0.907	0.786	0.78	0.766	0.905	0.763	0.75	0.736	0.764	0.812	0.745	0.719	0.755	0.681	0.712	0.713	0.712	0.85928	0.471	0.639	0.001	0.001	0	0.001	0.001
44.3172	1.235	0.838	0.876	0.891	0.935	0.944	0.92	0.909	0.786	0.781	0.768	0.905	0.764	0.751	0.736	0.764	0.812	0.744	0.718	0.755	0.68	0.713	0.713	0.712	0.85928	0.471	0.638	0	0.001	-0.001	0.001	0.001
44.4839	1.234	0.837	0.874	0.89	0.934	0.944	0.921	0.908	0.786	0.782	0.767	0.904	0.763	0.752	0.736	0.765	0.812	0.744	0.717	0.753	0.678	0.712	0.713	0.711	0.85928	0.471	0.638	0.001	0.001	0	0.001	0.001
44.6506	1.236	0.838	0.876	0.892	0.936	0.947	0.923	0.91	0.786	0.782	0.767	0.904	0.763	0.751	0.736	0.765	0.812	0.743	0.717	0.751	0.677	0.711	0.713	0.71	0.85928	0.471	0.637	0	0.001	-0.001	0.001	0.001
44.8172	1.238	0.838	0.875	0.893	0.937	0.947	0.924	0.911	0.786	0.782	0.768	0.904	0.764	0.752	0.737	0.765	0.813	0.743	0.717	0.752	0.677	0.711	0.713	0.71	0.85928	0.471	0.637	0.001	0.001	0	0.001	0.001
44.9839	1.245	0.84	0.877	0.896	0.939	0.949	0.927	0.914	0.786	0.783	0.769	0.905	0.764	0.752	0.737	0.766	0.813	0.743	0.716	0.752	0.676	0.71	0.713	0.71	0.85928	0.471	0.636	0	0.001	0	0	0.001
45.1506	1.256	0.841	0.878	0.899	0.944	0.952	0.931	0.918	0.786	0.784	0.77	0.906	0.765	0.753	0.739	0.767	0.814	0.745	0.717	0.752	0.677	0.71	0.714	0.709	0.85928	0.471	0.636	0	0.001	0	0.001	0.001
45.3172	1.24	0.84	0.878	0.9	0.942	0.953	0.931	0.919	0.787	0.785	0.769	0.905	0.765	0.753	0.738	0.767	0.813	0.743	0.715	0.749	0.675	0.71	0.713	0.708	0.85928	0.471	0.635	0	0.001	0	0.001	0.001
45.4839	1.223	0.839	0.877	0.9	0.943	0.954	0.931	0.92	0.787	0.784	0.769	0.905	0.765	0.753	0.738	0.767	0.813	0.743	0.715	0.75	0.675	0.709	0.713	0.707	0.85928	0.471	0.634	0.001	0.001	0	0.001	0.001
45.6506	1.224	0.841	0.88	0.903	0.946	0.957	0.934	0.925	0.788	0.786	0.771	0.906	0.766	0.754	0.739	0.768	0.814	0.744	0.716	0.75	0.676	0.709	0.714	0.708	0.85928	0.471	0.634	0	0.001	0	0.001	0.001
45.8172	1.228	0.841	0.88	0.907	0.948	0.959	0.936	0.927	0.787	0.786	0.773	0.908	0.767	0.754	0.74	0.768	0.815	0.744	0.716	0.751	0.675	0.708	0.714	0.708	0.85928	0.471	0.633	0.001	0.001	0	0.001	0.001
45.9839	1.23	0.842	0.882	0.908	0.951	0.96	0.936	0.929	0.789	0.787	0.772	0.908	0.767	0.755	0.74	0.77	0.815	0.744	0.715	0.749	0.674	0.707	0.713	0.707	0.85928	0.471	0.631	0	0.001	0	0.001	0.001

## Sheet: 1C, S5
Time, h	0 mM CuSO4			0,5 mM			1 mM			2 mM			4 mM			8 mM
0	0	0	0	0	0	0	0	0	0	0	0	0	0	0	0	0	0	0
2	0.634	0.685	0.828	0.384	0.471	0.544	0.43	0.509	0.333	0.129	0.275	0.032	-0.27	-0.23	-0.04	<-4.57	<-4.57	<-4.57
4	1.791	1.708	1.907	1.333	1.708	1.791	1.333	1.471	1.576	0.907	0.791	0.877	-0.07	-0.27	0.032	<-4.57	<-4.57	<-4.57
6	>2.129	>2.129	>2.129	>2.129	>2.129	>2.129	>2.129	>2.129	>2.129	1.333	1.384	1.384	-0.27	-0.27	-0.27	<-4.57	<-4.57	<-4.57
9	>2.129	>2.129	>2.129	>2.129	>2.129	>2.129	>2.129	>2.129	>2.129	1.685	1.384	1.333	-0.46	-0.87	-0.73	<-4.57	<-4.57	<-4.57
12	>2.129	>2.129	>2.129	>2.129	>2.129	>2.129	>2.129	>2.129	>2.129	1.66	1.66	1.828	-1.67	-1.37	-1.62	<-4.57	<-4.57	<-4.57
15	>2.129	>2.129	>2.129	>2.129	>2.129	>2.129	>2.129	>2.129	>2.129	1.974	1.986	>2.129	-2.05	>2.129	-1.91	<-4.57	<-4.57	<-4.57
18	>2.129	>2.129	>2.129	>2.129	>2.129	>2.129	>2.129	>2.129	>2.129	>2.129	>2.129	>2.129	-1.67	-1.49	-1.32	<-4.57	<-4.57	<-4.57
24	>2.129	>2.129	>2.129	>2.129	>2.129	>2.129	>2.129	>2.129	>2.129	>2.129	>2.129	>2.129	0.921	0.275	1.129	<-4.57	<-4.57	<-4.57
48	>2.129	>2.129	>2.129	>2.129	>2.129	>2.129	>2.129	>2.129	>2.129	-0.46	1.845	>2.129	1.471	-1.23	-0.25	<-4.57	<-4.57	<-4.57

## Sheet: 1D, S5
Time, h	0 μM AgNO3			0.12 μM			0.24 μM			0.49 μM			0.98 μM			1.95 μM
0	0	0	0	0	0	0	0	0	0	0	0	0	0	0	0	0	0	0
2	0.634	0.685	0.828	0.129	0.275	-0.27	-1.11	-1.29	-1.19	-2.97	-3.09	-2.97	-2.87	-1.97	-1.57	-2.53	-1.37	-3.09
4	1.791	1.708	1.907	1.275	1.576	1.544	-0.94	-1.14	-1.04	<-4.57	<-4.57	<-4.57	<-4.57	<-4.57	<-4.57	<-4.57	<-4.57	<-4.57
6	>2.129	>2.129	>2.129	>2.129	>2.129	>2.129	0.471	0.129	0.208	<-4.57	<-4.57	<-4.57	<-4.57	<-4.57	<-4.57	<-4.57	<-4.57	<-4.57
9	>2.129	>2.129	>2.129	>2.129	>2.129	>2.129	>2.129	>2.129	>2.129	<-4.57	<-4.57	<-4.57	<-4.57	<-4.57	<-4.57	<-4.57	<-4.57	<-4.57
12	>2.129	>2.129	>2.129	>2.129	>2.129	>2.129	>2.129	>2.129	>2.129	0.509	1.063	1.129	<-4.57	<-4.57	-3.57	<-4.57	<-4.57	<-4.57
15	>2.129	>2.129	>2.129	>2.129	>2.129	>2.129	>2.129	>2.129	>2.129	1.845	1.606	2.111	-1.97	-3.79	<-4.57	<-4.57	<-4.57	<-4.57
18	>2.129	>2.129	>2.129	>2.129	>2.129	>2.129	>2.129	>2.129	>2.129	>2.129	>2.129	>2.129	-3.09	-2.79	<-4.57	<-4.57	<-4.57	<-4.57
24	>2.129	>2.129	>2.129	>2.129	>2.129	>2.129	>2.129	>2.129	>2.129	>2.129	>2.129	>2.129	-0.87	1.66	-0.57	<-4.57	<-4.57	<-4.57
48	>2.129	>2.129	>2.129	>2.129	>2.129	>2.129	>2.129	>2.129	>2.129	>2.129	>2.129	>2.129	>2.129	>2.129	-0.39	<-4.57	<-4.57	<-4.57

## Sheet: S1 Cu lag
Control	0,5 mM Cu	1 mM Cu	2 mM Cu	4 mM Cu
1.81722	2.15056	2.15056	2.31722	39.1506
1.98389	2.15056	2.15056	2.31722	no growth
1.81722	2.15056	2.15056	2.31722	32.9839
1.98389	2.15056	2.15056	2.31722	24.6506
1.98389
1.98389
1.98389
1.98389
2.15056
2.15056
2.15056
2.15056

## Sheet: S1 Ag lag
Control	0.12 μM Ag	0.24 μM Ag	0.49 μM Ag	0.98 μM Ag
1.81722	2.31722	4.81722	9.98389	14.9839
1.98389	2.31722	4.65056	10.3172	17.6506
1.81722	2.31722	4.65056	10.3172	14.3172
1.98389	2.15056	4.65056	9.65056	no growth
1.98389
1.98389
1.98389
1.98389
2.15056
2.15056
2.15056
2.15056

## Sheet: S1 inoculum lag
Inoculum	/5	/25	/125	/625	/3125	/15625
1.81722	2.98389	3.98389	4.81722	5.98389	6.15056	no growth
1.98389	2.98389	3.98389	4.81722	5.65056	6.81722	7.15056
1.81722	2.81722	3.98389	4.81722	5.81722	6.48389	7.15056
1.98389	2.98389	4.15056	4.81722	5.65056	6.15056	7.81722
1.98389
1.98389
1.98389
1.98389
2.15056
2.15056
2.15056
2.15056

## Sheet: S1 Cu dt
Control	0,5 mM Cu	1 mM Cu	2 mM Cu	4 mM Cu
0.497249	0.468271	0.695739	2.65153	4.90285
0.530654	0.593484	0.55077	5.3168	no growth
0.522938	0.591264	0.509107	3.05709	5.71605
0.535633	0.457721	0.885946	2.2657	5.98344
0.586639
0.597827
0.565516
0.613732
0.658799
0.649779
0.59454
0.593422

## Sheet: S1 Ag dt
Control	0.12 μM Ag	0.24 μM Ag	0.49 μM Ag	0.98 μM Ag
0.497249	0.600395	0.824116	1.16012	0.738786
0.530654	0.648819	0.845057	0.623352	0.444733
0.522938	0.702176	0.925587	0.704716	0.808381
0.535633	0.63077	0.762972	0.732258	no growth
0.586639
0.597827
0.565516
0.613732
0.658799
0.649779
0.59454
0.593422

[truncated: 6 more sheets: S1 inoculum dt, S1 Cu yield, S1 Ag yield, S1 inoculum yield, S4 left, S4 right]
